# Supplementary material for: Precision-cut lung slices as an ex vivo model to study Pneumocystis murina survival and antimicrobial susceptibility
Source: mBio. 2023 Dec 20;15(1):e01464-23. doi: 10.1128/mbio.01464-23 (PMC10790776; doi:10.1128/mbio.01464-23)
Supplement: File S1 — P. murina transcript abundance day 3 PCLS. [file mbio.01464-23-s0001.csv]

tracking_id	Day3_Inoculated_1	Day3_Inoculated_2
PNEG_00001	0.988391	0
PNEG_00002	451.428	687.812
PNEG_00003	139.251	141.164
PNEG_00004	306.138	279.494
PNEG_00005	281.769	241.634
PNEG_00006	189.791	212.737
PNEG_00007	276.176	252.491
PNEG_00008	200.983	170.437
PNEG_00009	91.797	89.5009
PNEG_00011	418.549	824.13
PNEG_00012	408.709	442.483
PNEG_00013	106.493	111.134
PNEG_00014	370.899	412.238
PNEG_00015	231.368	274.375
PNEG_00016	20.9316	23.1676
PNEG_00017	114.105	95.6543
PNEG_00018	346.184	260.78
PNEG_00019	131.137	161.861
PNEG_00020	157.963	183.894
PNEG_00021	173.614	185.618
PNEG_00022	281.839	309.218
PNEG_00023	117.642	63.6359
PNEG_00024	140.331	96.0092
PNEG_00025	957.619	923.475
PNEG_00026	22.0228	14.9237
PNEG_00027	117.405	110.842
PNEG_00028	64.7107	64.5585
PNEG_00029	106.565	78.9837
PNEG_00030	163.742	279.518
PNEG_00031	88.2805	102.554
PNEG_00032	62.0107	12.0061
PNEG_00033	151.431	113.419
PNEG_00034	33.1923	65.3694
PNEG_00035	52.849	9.04556
PNEG_00036	61.6191	71.0981
PNEG_00037	103.555	123.53
PNEG_00038	491.978	487.259
PNEG_00039	866.997	763.869
PNEG_00040	183.344	234.79
PNEG_00041	28.4954	4.16796
PNEG_00042	115.412	85.9648
PNEG_00043	180.091	115.442
PNEG_00044	743.99	728.04
PNEG_00045	39.3277	94.3608
PNEG_00046	106.484	89.3957
PNEG_00047	67.268	58.5483
PNEG_00048	261.241	77.4505
PNEG_00049	122.741	97.3032
PNEG_00050	50.9237	49.5282
PNEG_00051	76.7005	83.5829
PNEG_00052	128.546	116.457
PNEG_00053	1744.39	1786.55
PNEG_00054	31.7906	51.0058
PNEG_00055	117.5	149
PNEG_00056	60.9693	52.5836
PNEG_00057	36.5854	39.8682
PNEG_00058	54.7793	58.4567
PNEG_00059	48.7773	44.4543
PNEG_00060	71.4003	91.0229
PNEG_00061	979.023	1617.12
PNEG_00062	211.542	122.953
PNEG_00063	44.6137	48.4231
PNEG_00064	28.2551	10.0522
PNEG_00065	243.57	253.876
PNEG_00066	201.247	160.997
PNEG_00067	117.547	121.357
PNEG_00068	23.2308	23.6135
PNEG_00069	5.41773	1.31791
PNEG_00070	41.8322	28.3475
PNEG_00071	1066.58	1074.36
PNEG_00072	104.272	91.8707
PNEG_00073	130.296	80.6914
PNEG_00074	31.9307	32.0168
PNEG_00075	21.1654	18.8248
PNEG_00077	63.0961	56.1185
PNEG_00078	508.656	591.177
PNEG_00079	117.924	99.1998
PNEG_00080	3877.35	3912.06
PNEG_00081	1123.33	1216.51
PNEG_00082	34.2212	61.4884
PNEG_00083	45.0909	58.2337
PNEG_00084	211.632	166.084
PNEG_00085	116.286	171.188
PNEG_00086	36.8511	46.2718
PNEG_00087	37.5242	39.8502
PNEG_00088	107.924	144.755
PNEG_00089	85.1281	76.1278
PNEG_00090	61.0219	100.198
PNEG_00091	34.9572	23.6887
PNEG_00092	156.21	130.762
PNEG_00093	473.117	495.055
PNEG_00094	193.886	187.347
PNEG_00095	269.291	219.667
PNEG_00096	33.1916	34.4413
PNEG_00097	260.117	300.32
PNEG_00098	64.2273	51.3479
PNEG_00099	63.8847	78.6489
PNEG_00100	37.0524	32.9549
PNEG_00101	102.212	86.0477
PNEG_00102	47.6071	23.0435
PNEG_00103	38.1261	43.2474
PNEG_00104	616.409	456.868
PNEG_00105	561.998	525.309
PNEG_00106	1744.52	2329.57
PNEG_00107	105.574	90.2242
PNEG_00108	211.261	187.21
PNEG_00109	7.17731	11.3486
PNEG_00110	22.9457	31.7461
PNEG_00111	55.7446	70.5993
PNEG_00112	59.4539	54.5849
PNEG_00113	26.5378	13.1128
PNEG_00114	45.3818	44.576
PNEG_00115	6.72631	15.4698
PNEG_00116	5.44209	0
PNEG_00117	46.638	26.1173
PNEG_00118	53.3796	68.6768
PNEG_00119	59.4015	86.9299
PNEG_00120	50.1589	52.8735
PNEG_00121	0	0
PNEG_00122	40.7727	35.4875
PNEG_00123	53.3994	886.557
PNEG_00124	265.521	343.503
PNEG_00125	116.148	147.677
PNEG_00126	26.6999	22.1641
PNEG_00127	56.6112	37.1918
PNEG_00128	546.411	718.143
PNEG_00129	604.571	744.135
PNEG_00130	299.073	317.374
PNEG_00131	59.9392	69.6063
PNEG_00132	142.105	126.265
PNEG_00133	241.03	211.439
PNEG_00134	56.5437	45.1454
PNEG_00135	100.032	79.0839
PNEG_00136	414.14	353.608
PNEG_00137	108.21	97.9736
PNEG_00138	308.667	257.162
PNEG_00139	98.2257	101.41
PNEG_00140	217.484	245.431
PNEG_00141	103.448	96.4493
PNEG_00142	167.687	212.478
PNEG_00143	707.114	479.174
PNEG_00144	83.7803	69.9156
PNEG_00145	41.8853	9.93421
PNEG_00146	54.4961	58.9571
PNEG_00147	181.467	150.073
PNEG_00148	113.711	127.559
PNEG_00149	191.888	208.052
PNEG_00150	51.322	43.3456
PNEG_00151	696.99	887.214
PNEG_00152	111.527	221.504
PNEG_00153	46.3784	35.5381
PNEG_00154	50.4038	83.6823
PNEG_00155	647.674	511.482
PNEG_00156	36.3238	32.3721
PNEG_00157	798.982	776.306
PNEG_00158	187.773	171.848
PNEG_00159	33.1727	48.6372
PNEG_00160	89.2748	90.9694
PNEG_00161	140.094	104.928
PNEG_00162	41.3176	72.3114
PNEG_00163	610.165	714.54
PNEG_00164	113.904	103.905
PNEG_00165	2.5561	10.6093
PNEG_00166	59.4335	43.507
PNEG_00167	138.978	106.78
PNEG_00168	654.093	641.489
PNEG_00169	0	38.1137
PNEG_00170	92.0203	112.258
PNEG_00171	90.2618	140.052
PNEG_00172	246.73	340.823
PNEG_00173	290.105	255.028
PNEG_00174	24.4469	21.5892
PNEG_00175	86.0015	110.78
PNEG_00176	57.9727	87.4985
PNEG_00177	224.364	276.586
PNEG_00178	627.588	431.641
PNEG_00179	243.926	237.273
PNEG_00180	22.5104	21.1265
PNEG_00181	126.668	129.513
PNEG_00182	29.3735	162.557
PNEG_00183	56.2517	50.3659
PNEG_00184	1814.62	1567
PNEG_00185	557.482	474.733
PNEG_00186	289.722	269.095
PNEG_00187	277.768	240.99
PNEG_00188	198.225	266.648
PNEG_00189	333.302	435.797
PNEG_00190	344.866	238.95
PNEG_00191	19.3375	66.7114
PNEG_00192	211.342	212.16
PNEG_00193	179.137	214.805
PNEG_00194	84.9462	74.2607
PNEG_00195	144.743	166.088
PNEG_00196	384.249	440.782
PNEG_00197	131.61	161.061
PNEG_00198	26.4509	10.2127
PNEG_00199	249.811	297.844
PNEG_00200	66.1312	84.5507
PNEG_00201	999.432	861.072
PNEG_00202	37.9608	69.5719
PNEG_00203	132.31	114.112
PNEG_00204	631.179	576.685
PNEG_00205	53.1816	42.0448
PNEG_00206	37.3658	13.3411
PNEG_00207	93.7932	103.283
PNEG_00208	167.195	80.6536
PNEG_00209	167.822	149.551
PNEG_00210	27.4834	49.54
PNEG_00211	829.139	1124.58
PNEG_00212	84.3015	66.6478
PNEG_00213	38.4359	54.0786
PNEG_00214	273.905	198.786
PNEG_00215	258.172	385.537
PNEG_00216	179.355	202.802
PNEG_00217	23.1695	21.6392
PNEG_00218	205.284	280.189
PNEG_00219	352.144	334.341
PNEG_00220	33.7466	28.2491
PNEG_00221	308.409	389.25
PNEG_00222	25.254	26.8108
PNEG_00223	7.53348	0
PNEG_00224	25.0431	33.2621
PNEG_00225	378.002	308.31
PNEG_00226	21.8638	7.25982
PNEG_00227	97.5523	84.5769
PNEG_00228	143.755	157.106
PNEG_00229	61.2302	14.5224
PNEG_00230	342.594	394.95
PNEG_00231	26.6775	43.0516
PNEG_00232	47.0626	35.2489
PNEG_00233	119.603	111.928
PNEG_00234	0	9.65019
PNEG_00235	191.141	196.057
PNEG_00236	154.504	162.284
PNEG_00237	89.6505	28.7338
PNEG_00238	27.6853	48.7178
PNEG_00239	71.0203	48.4442
PNEG_00240	108.019	116.453
PNEG_00241	97.0994	117.231
PNEG_00242	62.3289	48.726
PNEG_00243	82.8704	87.0395
PNEG_00244	131.073	77.7188
PNEG_00245	241.625	239.158
PNEG_00246	7.82724	8.79366
PNEG_00247	87.7044	86.6731
PNEG_00248	202.714	210.433
PNEG_00249	83.6365	39.6733
PNEG_00250	43.9635	40.5082
PNEG_00251	213.9	131.952
PNEG_00252	23.2227	46.4728
PNEG_00253	3961.12	3758.07
PNEG_00254	391.381	383.508
PNEG_00255	121.927	123.936
PNEG_00256	86.1771	80.0996
PNEG_00257	1534.95	1201
PNEG_00258	427.279	361.931
PNEG_00259	84.1625	75.0482
PNEG_00260	118.41	129.329
PNEG_00261	175.43	202.66
PNEG_00262	279.861	280.765
PNEG_00263	98.5064	98.4075
PNEG_00264	79.3953	74.8887
PNEG_00265	34.0419	40.0835
PNEG_00266	1766.75	1580.37
PNEG_00267	2862.94	2778.32
PNEG_00268	135.41	154.633
PNEG_00269	7.58088	21.9757
PNEG_00270	330.884	378.921
PNEG_00272	708.254	699.156
PNEG_00274	110.521	109.845
PNEG_00275	54.6012	28.7781
PNEG_00276	74.9507	89.7806
PNEG_00277	58.5868	49.8138
PNEG_00278	153.766	181.616
PNEG_00279	190.763	208.125
PNEG_00280	219.483	281.385
PNEG_00281	305.503	337.607
PNEG_00282	50.7405	27.5228
PNEG_00283	101.315	102.348
PNEG_00284	11.5324	17.3452
PNEG_00285	1.63196	30.965
PNEG_00286	800.592	812.453
PNEG_00287	93.706	105.528
PNEG_00288	2041.18	2569.28
PNEG_00289	46.652	26.8563
PNEG_00290	31.0109	34.5831
PNEG_00291	63.5072	87.8642
PNEG_00292	18.6137	2.00669
PNEG_00293	84.0681	46.8264
PNEG_00294	19.7583	30.6165
PNEG_00295	911.08	882.026
PNEG_00296	94.9898	94.7882
PNEG_00297	288.929	207.838
PNEG_00298	211.678	166.928
PNEG_00299	127.284	156.619
PNEG_00300	114.985	74.3773
PNEG_00301	3.8619	14.3935
PNEG_00302	119.187	127.758
PNEG_00303	502.961	486.92
PNEG_00304	240.113	185.2
PNEG_00305	163.677	129.653
PNEG_00306	65.1387	30.1263
PNEG_00307	61.8396	17.7015
PNEG_00308	181.668	197.97
PNEG_00309	72.8414	57.8465
PNEG_00310	166.378	189.643
PNEG_00311	43.0347	33.1179
PNEG_00312	162.562	79.6965
PNEG_00313	140.367	135.424
PNEG_00314	173.615	147.062
PNEG_00315	321.435	293.219
PNEG_00316	81.75	83.914
PNEG_00317	412.123	183.993
PNEG_00318	214.757	69.7009
PNEG_00320	149.018	208.045
PNEG_00321	75.3366	89.3405
PNEG_00322	73.434	92.8898
PNEG_00323	108.269	96.6739
PNEG_00324	11.4878	19.6175
PNEG_00325	115.959	126.698
PNEG_00326	106.45	99.3909
PNEG_00327	52.9477	2.36943
PNEG_00328	1301.28	1729.59
PNEG_00329	34.7333	31.4539
PNEG_00330	48.7157	61.2202
PNEG_00331	1419.44	1936.6
PNEG_00332	148.658	152.07
PNEG_00333	50.9641	21.8726
PNEG_00334	72.8503	69.6654
PNEG_00335	54.4684	84.7529
PNEG_00336	80.0897	109.048
PNEG_00337	507.295	0
PNEG_00338	185.911	116.474
PNEG_00339	353.922	354.131
PNEG_00340	35.0096	27.6782
PNEG_00341	48.1616	79.8668
PNEG_00342	100.808	115.561
PNEG_00343	109.583	126.507
PNEG_00344	632.073	691.216
PNEG_00345	94.8644	62.499
PNEG_00346	449.027	454.232
PNEG_00347	163.413	213.999
PNEG_00348	210.076	223.928
PNEG_00349	44.389	31.0767
PNEG_00350	87.6397	92.0402
PNEG_00351	70.5475	44.5706
PNEG_00352	233.87	0
PNEG_00353	37.3118	11.4523
PNEG_00354	99.9049	102.679
PNEG_00355	58.632	37.815
PNEG_00356	63.7019	46.418
PNEG_00357	299.515	181.18
PNEG_00358	16.2329	3.20838
PNEG_00359	373.109	343.168
PNEG_00360	20.938	12.6121
PNEG_00361	49.4821	10.9536
PNEG_00362	162.363	169.7
PNEG_00363	92.5192	24.3816
PNEG_00364	121.571	109.622
PNEG_00365	85.5425	128.139
PNEG_00366	103.415	78.3876
PNEG_00367	140.412	173.107
PNEG_00368	7.87828	1.69868
PNEG_00369	12.1198	12.1033
PNEG_00370	132.73	107.592
PNEG_00371	36.5201	75.5124
PNEG_00372	195.942	173.289
PNEG_00373	959.706	856.702
PNEG_00374	888.918	1299.58
PNEG_00375	9.04017	25.0147
PNEG_00376	102.145	117.224
PNEG_00377	57.5361	104.621
PNEG_00378	312.996	328.017
PNEG_00379	103.365	111.146
PNEG_00380	196.283	221.842
PNEG_00381	136.318	140.68
PNEG_00382	56.4437	198.779
PNEG_00383	38.5828	29.33
PNEG_00384	26.3225	26.1807
PNEG_00385	367.3	399.691
PNEG_00386	63.5614	66.6486
PNEG_00387	47.9614	19.5704
PNEG_00388	29.6139	24.0286
PNEG_00389	127.181	86.9947
PNEG_00390	41.0347	59.4518
PNEG_00391	201.572	179.005
PNEG_00392	516.484	299.995
PNEG_00393	239.637	242.16
PNEG_00394	65.6204	70.5402
PNEG_00395	115.063	204.676
PNEG_00396	150.648	130.217
PNEG_00397	204.785	230.334
PNEG_00398	148.527	131.042
PNEG_00399	250.92	547.515
PNEG_00400	12.7062	18.6556
PNEG_00401	164.748	191.054
PNEG_00402	431.692	267.097
PNEG_00403	58.1783	68.3229
PNEG_00404	151.963	235.125
PNEG_00405	410.11	462.227
PNEG_00406	247.798	236.285
PNEG_00407	73.8803	49.149
PNEG_00408	27.7614	50.732
PNEG_00409	184.827	219.862
PNEG_00410	238.242	234.193
PNEG_00411	57.776	58.7277
PNEG_00412	98.7338	103.882
PNEG_00413	27.162	25.2344
PNEG_00414	61.3654	52.516
PNEG_00415	214.616	223.185
PNEG_00416	56.7477	86.7374
PNEG_00417	54.9378	105.293
PNEG_00418	102.984	119.732
PNEG_00419	32.7989	28.2523
PNEG_00420	191.88	157.116
PNEG_00421	108.923	124.175
PNEG_00422	172.298	175.136
PNEG_00423	493.941	585.757
PNEG_00424	94.3452	62.9589
PNEG_00425	100.361	73.4504
PNEG_00426	184.01	156.74
PNEG_00427	144.766	116.61
PNEG_00428	289.023	302.803
PNEG_00429	208.782	218.594
PNEG_00430	276.988	185.929
PNEG_00431	126.517	65.9388
PNEG_00432	54.0827	51.3086
PNEG_00433	71.9353	0
PNEG_00434	68.4473	39.2473
PNEG_00435	21.5924	0
PNEG_00436	1.15795	10.0701
PNEG_00437	38.5807	106.755
PNEG_00438	131.078	133.145
PNEG_00439	98.2432	108.587
PNEG_00440	176.745	185.851
PNEG_00441	75.5557	42.1648
PNEG_00442	68.0765	42.5671
PNEG_00443	201.307	190.693
PNEG_00444	54.0056	32.0222
PNEG_00445	271.547	237.211
PNEG_00446	987.581	1118.31
PNEG_00447	154.844	210.742
PNEG_00448	52.8446	35.0399
PNEG_00449	58.143	9.04481
PNEG_00450	118.884	180.963
PNEG_00451	35.9087	35.6913
PNEG_00452	903.471	828.828
PNEG_00453	274.416	216.95
PNEG_00454	91.2758	106.948
PNEG_00455	60.6037	44.1674
PNEG_00456	181.407	220.895
PNEG_00457	636.829	695.409
PNEG_00458	182.749	131.43
PNEG_00459	97.89	232.172
PNEG_00460	60.6499	45.9088
PNEG_00461	391.541	912.632
PNEG_00462	351.379	396.853
PNEG_00463	96.878	58.9159
PNEG_00464	641.968	851.435
PNEG_00465	169.483	153.133
PNEG_00466	835.243	913.703
PNEG_00467	114.928	144.412
PNEG_00468	154.792	200.698
PNEG_00469	97.8873	92.6289
PNEG_00470	131.273	109.071
PNEG_00471	180.357	125.813
PNEG_00472	241.484	197.402
PNEG_00473	100.68	102.338
PNEG_00474	25.5484	15.5582
PNEG_00475	88.2103	29.1311
PNEG_00476	83.8456	104.806
PNEG_00477	92.2751	124.447
PNEG_00478	111.688	120.744
PNEG_00479	6.74765	16.0039
PNEG_00480	111.959	107.757
PNEG_00481	55.4172	51.6358
PNEG_00482	110.645	38.4037
PNEG_00483	12.612	34.8981
PNEG_00484	49.2216	63.7869
PNEG_00485	312.63	444.891
PNEG_00486	88.3725	79.8473
PNEG_00487	461.112	337.599
PNEG_00488	426.846	464.568
PNEG_00489	1576.66	1420.54
PNEG_00490	141.614	150.9
PNEG_00491	1712.85	1232.75
PNEG_00492	45.0687	51.8267
PNEG_00493	219.518	259.053
PNEG_00494	552.345	523.677
PNEG_00495	76.3648	95.9779
PNEG_00496	136.287	190.437
PNEG_00497	175.224	135.653
PNEG_00498	359.77	284.224
PNEG_00499	31.2313	27.2902
PNEG_00500	93.4294	75.7242
PNEG_00501	142.258	120.639
PNEG_00502	7702	10128.6
PNEG_00503	46.4994	52.826
PNEG_00504	114.171	132.411
PNEG_00505	63.7667	86.4511
PNEG_00506	132.177	129.6
PNEG_00507	30.3097	0
PNEG_00508	389.503	388.129
PNEG_00509	358.555	374.911
PNEG_00510	69.3242	46.9136
PNEG_00511	859.625	910.104
PNEG_00512	131.388	61.8298
PNEG_00513	39.3593	37.9239
PNEG_00514	37.7758	49.8218
PNEG_00515	150.859	143.204
PNEG_00516	192.262	164.514
PNEG_00517	23.836	54.4396
PNEG_00518	185.727	160.447
PNEG_00519	767.44	757.968
PNEG_00520	316.785	1627.9
PNEG_00521	220.635	156.606
PNEG_00522	21.1474	21.8632
PNEG_00523	179.18	188.662
PNEG_00524	40.5111	55.79
PNEG_00525	80.5885	60.7352
PNEG_00526	45.4023	102.388
PNEG_00527	55.1011	79.0576
PNEG_00528	150.979	138.076
PNEG_00529	873.733	672.822
PNEG_00530	108.034	104.469
PNEG_00531	283.885	353.918
PNEG_00532	249.314	376.291
PNEG_00533	130.926	110.254
PNEG_00534	2249.98	2441.99
PNEG_00535	390.841	358.232
PNEG_00536	203.644	180.837
PNEG_00537	353.304	471.024
PNEG_00538	138.817	94.3688
PNEG_00539	814.087	725.919
PNEG_00540	162.928	146.799
PNEG_00541	239.698	199.78
PNEG_00542	711.098	601.532
PNEG_00543	0	0
PNEG_00544	51.5569	91.7107
PNEG_00545	103.231	0
PNEG_00546	347.23	155.807
PNEG_00547	65.6023	83.4729
PNEG_00548	55.5493	39.525
PNEG_00549	135.438	129.449
PNEG_00550	116.655	94.8872
PNEG_00551	233.886	270.662
PNEG_00552	146.801	192.522
PNEG_00553	203.657	178.899
PNEG_00554	3.61536	25.7244
PNEG_00555	3.48364	0
PNEG_00556	53.7641	0
PNEG_00557	232.132	254.106
PNEG_00558	629.611	680.616
PNEG_00559	1002.3	754.548
PNEG_00560	117.355	193.372
PNEG_00561	366.429	312.62
PNEG_00562	84.6034	70.502
PNEG_00563	52.9569	73.2675
PNEG_00564	309.605	508.865
PNEG_00565	91.3855	143.016
PNEG_00566	49.0468	7.75518
PNEG_00567	148.702	100.547
PNEG_00568	304.942	257.711
PNEG_00569	68.6904	88.4662
PNEG_00570	244.234	248.536
PNEG_00571	4697.2	6717.95
PNEG_00572	59.3122	55.851
PNEG_00573	15.4288	48.4865
PNEG_00574	145.535	183.093
PNEG_00575	312.585	237.121
PNEG_00576	914.04	980.324
PNEG_00577	1034.3	592.516
PNEG_00578	509.097	535.445
PNEG_00579	8.11328	0
PNEG_00580	91.9732	67.9362
PNEG_00581	72.1405	71.0725
PNEG_00582	65.2987	63.8172
PNEG_00583	562.972	616.865
PNEG_00584	422.362	423.284
PNEG_00585	141.487	153.654
PNEG_00586	115.694	164.948
PNEG_00587	283.481	282.027
PNEG_00588	135.074	154.693
PNEG_00589	94.2933	78.1661
PNEG_00590	166.646	185.094
PNEG_00591	74.4347	107.348
PNEG_00592	654.496	310.463
PNEG_00593	174.795	157.63
PNEG_00594	241.207	259.144
PNEG_00595	28.8933	47.1833
PNEG_00596	176.655	169.543
PNEG_00597	223.814	203.071
PNEG_00598	203.9	157.423
PNEG_00599	74.0357	0
PNEG_00600	165.836	201.511
PNEG_00601	32.8056	30.6921
PNEG_00602	715.746	546.604
PNEG_00603	474.3	508.921
PNEG_00604	21.898	44.5175
PNEG_00605	217.09	195.78
PNEG_00606	503.906	455.636
PNEG_00607	208.536	324.047
PNEG_00608	24.9843	44.6091
PNEG_00609	165.028	156.406
PNEG_00610	85.9893	133.645
PNEG_00611	359.418	334.473
PNEG_00612	46.2377	65.799
PNEG_00613	110.606	120.732
PNEG_00614	40.8794	71.7074
PNEG_00615	72.4004	64.8708
PNEG_00616	44.4723	39.6848
PNEG_00617	838.279	800.072
PNEG_00618	48.7021	35.6722
PNEG_00619	17.5884	21.9556
PNEG_00620	417.966	381.276
PNEG_00621	181.912	166.882
PNEG_00622	656.955	748.64
PNEG_00623	211.336	188.85
PNEG_00624	273.629	226.707
PNEG_00625	111.161	128.979
PNEG_00626	86.4012	117.806
PNEG_00627	189.783	119.04
PNEG_00628	205.903	207.442
PNEG_00629	163.509	230.126
PNEG_00630	237.567	223.564
PNEG_00631	54.924	59.4145
PNEG_00632	27.2024	24.9016
PNEG_00633	46.4436	88.6017
PNEG_00634	194.834	321.716
PNEG_00635	233.983	250.081
PNEG_00636	87.7963	78.5374
PNEG_00637	48.5803	55.624
PNEG_00638	123.147	85.3254
PNEG_00639	75.2323	55.801
PNEG_00640	119.907	63.1984
PNEG_00641	111.664	122.759
PNEG_00643	48.0794	34.7386
PNEG_00644	198.349	226.846
PNEG_00645	510.121	313.975
PNEG_00647	75.7233	28.7357
PNEG_00648	126.511	134.465
PNEG_00649	1098.63	723.802
PNEG_00650	246.803	322.698
PNEG_00651	607.158	1200.03
PNEG_00652	52.7149	87.947
PNEG_00653	145.225	105.773
PNEG_00654	47.3077	26.1294
PNEG_00655	35.7477	68.6357
PNEG_00656	37.1591	33.3475
PNEG_00657	41.1062	46.4259
PNEG_00658	483.154	435.71
PNEG_00659	40.6331	44.2178
PNEG_00660	250.415	227.138
PNEG_00661	307.787	262.993
PNEG_00662	78.8138	76.3509
PNEG_00663	108.503	113.169
PNEG_00664	882.393	1066.31
PNEG_00665	27.9912	44.8265
PNEG_00666	82.5983	52.6957
PNEG_00667	99.9224	182.447
PNEG_00668	32.4832	35.5581
PNEG_00669	107.433	107.993
PNEG_00672	46.4153	0
PNEG_00673	221.735	202.045
PNEG_00674	85.8115	50.8812
PNEG_00675	159.328	140.489
PNEG_00676	162.779	128.144
PNEG_00677	323.887	401.087
PNEG_00678	385.232	286.589
PNEG_00679	128.57	211.112
PNEG_00680	127.664	190.595
PNEG_00681	63.2688	32.1555
PNEG_00682	528.63	685.773
PNEG_00683	94.5585	99.3199
PNEG_00684	243.43	245.223
PNEG_00685	382.49	559.747
PNEG_00686	25.0864	29.7496
PNEG_00687	44.7091	54.0202
PNEG_00688	157.642	154.358
PNEG_00689	77.2363	98.0502
PNEG_00690	97.1152	70.8722
PNEG_00691	131.752	100.401
PNEG_00692	1286.72	339.089
PNEG_00693	124.15	99.978
PNEG_00694	987.948	929.375
PNEG_00695	86.5934	61.7742
PNEG_00696	47.5689	59.83
PNEG_00697	26.6687	52.1828
PNEG_00698	65.5074	65.3557
PNEG_00699	171.056	224.432
PNEG_00700	73.9281	68.5237
PNEG_00701	1397.53	1849.91
PNEG_00702	320.473	256.931
PNEG_00703	90.8843	81.8569
PNEG_00704	67.3853	63.0591
PNEG_00705	332.296	267.495
PNEG_00706	1048.23	1073.98
PNEG_00707	162.435	128.42
PNEG_00708	146.601	127.788
PNEG_00709	418.085	374.795
PNEG_00710	46.4764	66.3217
PNEG_00711	138.852	116.857
PNEG_00712	108.445	108.241
PNEG_00713	92.7828	127.478
PNEG_00714	76.6063	87.5626
PNEG_00715	230.417	343.707
PNEG_00716	28.6665	26.5859
PNEG_00717	167.235	176.945
PNEG_00718	246.739	337.62
PNEG_00719	110.335	123.303
PNEG_00720	85.7927	97.1302
PNEG_00721	148.663	169.557
PNEG_00722	13.4604	14.3663
PNEG_00723	113.434	158.812
PNEG_00724	5609.06	6435.34
PNEG_00725	157.914	127.311
PNEG_00726	55.7002	102.751
PNEG_00727	0	0
PNEG_00728	464.459	441.776
PNEG_00729	4521.54	4535.34
PNEG_00730	354.464	336.616
PNEG_00731	22.0057	0
PNEG_00732	61.9428	33.8397
PNEG_00733	129.834	101.703
PNEG_00734	997.525	1080.92
PNEG_00735	248.709	258.031
PNEG_00736	793.998	859.712
PNEG_00737	137.033	119.103
PNEG_00738	201.925	155.691
PNEG_00739	72.9944	134.505
PNEG_00740	78.973	123.863
PNEG_00741	79.8347	89.2425
PNEG_00742	95.7182	81.7945
PNEG_00743	116.735	133.466
PNEG_00744	83.2889	76.9803
PNEG_00745	76.1609	60.0438
PNEG_00746	146.702	164.746
PNEG_00747	18.5783	13.1141
PNEG_00748	767.24	933.801
PNEG_00749	63.9869	101.815
PNEG_00750	143.216	119.184
PNEG_00751	73.827	73.3144
PNEG_00752	25.0964	30.3449
PNEG_00753	34.6687	31.3243
PNEG_00754	24.7264	0
PNEG_00755	27.9416	13.7112
PNEG_00756	11.0329	19.771
PNEG_00757	21.1165	26.8304
PNEG_00758	103.931	75.8462
PNEG_00759	1275.98	1179.99
PNEG_00760	83.2579	63.6995
PNEG_00761	382.977	411.466
PNEG_00762	38.3581	7.98039
PNEG_00763	38.8931	43.3442
PNEG_00764	44.4389	28.7451
PNEG_00765	118.189	93.09
PNEG_00766	83.3645	134.619
PNEG_00767	64.7192	71.5381
PNEG_00768	229.131	217.668
PNEG_00769	50.2922	145.564
PNEG_00770	105.245	113.077
PNEG_00771	71.9572	70.2741
PNEG_00772	172.264	133.293
PNEG_00773	68.2549	60.8503
PNEG_00774	300.549	289.421
PNEG_00775	42.1813	5.00221
PNEG_00776	44.7554	37.6226
PNEG_00777	141.753	392.239
PNEG_00778	161.56	126.778
PNEG_00779	155.293	145.631
PNEG_00780	314.837	231.128
PNEG_00781	54.7863	85.2068
PNEG_00782	52.0039	45.8567
PNEG_00783	88.23	111.566
PNEG_00784	93.4479	90.1573
PNEG_00785	50.6296	29.3906
PNEG_00786	74.0131	57.3553
PNEG_00787	112.764	70.1509
PNEG_00788	37.6801	47.9538
PNEG_00789	79.9889	93.4417
PNEG_00790	3366.7	3336.97
PNEG_00791	118.343	150.867
PNEG_00792	111.148	82.4816
PNEG_00793	83.3063	75.3216
PNEG_00794	73.9133	44.4436
PNEG_00795	66.0607	92.6843
PNEG_00796	143.49	147.304
PNEG_00797	15.2232	20.46
PNEG_00798	1358.42	1311.44
PNEG_00799	130.512	128.755
PNEG_00800	26.0042	83.2626
PNEG_00801	293.267	336.797
PNEG_00802	177.373	147.015
PNEG_00803	51.5573	76.1335
PNEG_00804	171.784	107.587
PNEG_00805	3714.19	3323.73
PNEG_00806	129.046	128.743
PNEG_00807	231.616	267.627
PNEG_00808	161.342	171.104
PNEG_00809	485.371	425.008
PNEG_00810	213.951	46.4559
PNEG_00811	125.356	87.7786
PNEG_00812	1273.82	1187.61
PNEG_00813	1791.24	1788.1
PNEG_00814	3294.8	3394.04
PNEG_00815	65.8595	15.3141
PNEG_00816	283.91	286.001
PNEG_00817	287.819	333.075
PNEG_00818	145.708	129.133
PNEG_00819	108.653	82.4639
PNEG_00820	114.845	90.1467
PNEG_00821	1204.36	1657.29
PNEG_00822	249.967	191.367
PNEG_00823	0	0
PNEG_00824	43.5888	48.4605
PNEG_00825	156.878	109.63
PNEG_00826	86.5236	67.853
PNEG_00827	680.986	625.829
PNEG_00828	314.776	365.446
PNEG_00829	1744.87	1779.22
PNEG_00830	15.3432	17.1495
PNEG_00831	6.47337	8.33466
PNEG_00832	115.309	123.531
PNEG_00833	97.2016	88.7395
PNEG_00834	556.345	438.778
PNEG_00835	145.795	77.6936
PNEG_00836	52.0221	84.4209
PNEG_00837	56.661	48.3508
PNEG_00838	69.1539	76.472
PNEG_00839	935.789	860.612
PNEG_00840	149.799	191.742
PNEG_00841	121.752	115.507
PNEG_00842	107.574	87.8436
PNEG_00843	127.211	13.5097
PNEG_00844	204.068	177.97
PNEG_00845	142.529	166.77
PNEG_00846	26.8502	9.09748
PNEG_00847	188.69	207.148
PNEG_00848	247.523	243.072
PNEG_00849	169.735	192.362
PNEG_00850	271.628	272.39
PNEG_00851	141.286	106.295
PNEG_00852	88.2188	119.759
PNEG_00853	529.324	542.269
PNEG_00854	59.4687	50.2859
PNEG_00855	132.541	193.271
PNEG_00856	49.9267	29.7338
PNEG_00857	648.813	575.119
PNEG_00858	281.14	229.151
PNEG_00859	262.147	186.525
PNEG_00860	83.9239	89.8927
PNEG_00861	44.201	30.8337
PNEG_00862	480.984	368.825
PNEG_00863	0	0
PNEG_00864	619.227	841.593
PNEG_00865	658.721	554.96
PNEG_00866	144.059	183.738
PNEG_00867	56.2595	35.2468
PNEG_00868	56.9437	101.885
PNEG_00869	152.922	116.387
PNEG_00870	143.998	75.52
PNEG_00871	739.207	717.636
PNEG_00872	289.171	262.485
PNEG_00873	143.974	54.4379
PNEG_00874	30.6098	0
PNEG_00875	54.0666	83.7443
PNEG_00876	99.27	92.1925
PNEG_00877	144.565	94.7947
PNEG_00878	146.296	186.995
PNEG_00879	839.773	957.073
PNEG_00880	90.8161	48.9154
PNEG_00881	302.077	233.064
PNEG_00882	201.953	183.229
PNEG_00883	390.556	342.888
PNEG_00884	100.958	93.8637
PNEG_00885	1589.99	1790.87
PNEG_00886	118.198	136.164
PNEG_00887	55.3468	72.1984
PNEG_00888	99.1409	97.6515
PNEG_00889	218.706	191.346
PNEG_00890	99.4209	42.8733
PNEG_00891	143.081	320.502
PNEG_00892	432.282	417.704
PNEG_00893	40.8703	74.4077
PNEG_00894	785.389	702.96
PNEG_00895	267.997	303.669
PNEG_00896	9.99229	23.6994
PNEG_00897	5.06899	4.50843
PNEG_00898	1208.29	1300.03
PNEG_00899	145.192	159.08
PNEG_00900	79.998	65.1057
PNEG_00901	256.636	181.395
PNEG_00902	32.6138	51.5682
PNEG_00903	454.936	371.177
PNEG_00904	521.206	577.05
PNEG_00905	39.3682	0
PNEG_00906	70.8519	98.426
PNEG_00907	60.5093	31.5296
PNEG_00908	72.1947	53.1848
PNEG_00909	342.844	363.34
PNEG_00910	2634.49	2231.78
PNEG_00911	88.3195	76.4116
PNEG_00912	78.1083	34.627
PNEG_00913	267.168	189.872
PNEG_00914	71.1905	65.1501
PNEG_00915	254.195	248.16
PNEG_00916	373.304	297.152
PNEG_00917	125.49	144.067
PNEG_00918	26.1557	25.0781
PNEG_00919	44.0906	20.0246
PNEG_00920	13.8861	12.9742
PNEG_00921	89.675	91.2685
PNEG_00922	188.747	144.766
PNEG_00923	245.789	155.454
PNEG_00925	198.139	189.589
PNEG_00926	112.362	146.799
PNEG_00927	54.2362	96.4768
PNEG_00928	94.9115	91.4501
PNEG_00929	0	0
PNEG_00930	437.033	429.727
PNEG_00931	132.589	82.1912
PNEG_00932	331.54	383.655
PNEG_00933	14.2945	18.8352
PNEG_00934	61.381	58.2326
PNEG_00935	36.0576	75.3206
PNEG_00936	13.4609	54.3925
PNEG_00937	65.8554	72.5545
PNEG_00938	279.71	167.758
PNEG_00939	235.727	144.949
PNEG_00940	56.6	51.3278
PNEG_00941	87.2204	97.7914
PNEG_00942	722.515	626.114
PNEG_00943	76.0122	61.0049
PNEG_00944	326.349	274.2
PNEG_00945	66.9107	73.849
PNEG_00946	356.241	350.388
PNEG_00947	118.828	143.68
PNEG_00948	231.889	229.789
PNEG_00949	68.2292	73.9368
PNEG_00950	92.0327	53.6201
PNEG_00951	146.691	160.192
PNEG_00952	56.422	75.6809
PNEG_00953	283.337	219.797
PNEG_00954	526.761	717.535
PNEG_00955	6065.97	7363.08
PNEG_00956	4688.16	5180.26
PNEG_00957	180.117	164.858
PNEG_00958	54.1724	67.0353
PNEG_00959	176.523	221.594
PNEG_00960	100.889	93.8168
PNEG_00961	220.025	265.132
PNEG_00962	216.971	225.046
PNEG_00963	68.3054	55.5257
PNEG_00964	99.908	115.35
PNEG_00965	163.378	153.508
PNEG_00966	375.637	428.757
PNEG_00967	675.377	758.505
PNEG_00968	42.7599	23.7444
PNEG_00969	76.5881	69.9686
PNEG_00970	162.928	183.853
PNEG_00971	23.9315	11.7434
PNEG_00972	24.3398	50.0313
PNEG_00973	299.535	298.482
PNEG_00974	53.0416	32.6995
PNEG_00975	60.8792	64.6873
PNEG_00976	83.9154	100.601
PNEG_00977	262.004	269.545
PNEG_00978	41.9721	61.6251
PNEG_00979	135.169	136.881
PNEG_00980	75.0768	0
PNEG_00981	41.0383	32.6622
PNEG_00982	118.525	65.7151
PNEG_00983	129.158	65.7573
PNEG_00984	326.002	318.653
PNEG_00985	124.302	112.685
PNEG_00986	162.579	93.4273
PNEG_00987	15.0914	7.15865
PNEG_00988	463.041	290.707
PNEG_00989	397.032	436.907
PNEG_00990	132.266	124.901
PNEG_00991	281.037	220.007
PNEG_00992	0	0
PNEG_00993	127.792	147.009
PNEG_00994	329.482	273.125
PNEG_00995	123.805	152.407
PNEG_00996	123.398	132.012
PNEG_00997	127.593	105.449
PNEG_00998	521.147	436.748
PNEG_00999	22.8134	28.2304
PNEG_01000	28.8693	56.1239
PNEG_01001	170.334	148.131
PNEG_01002	132.986	148.642
PNEG_01003	37.7772	43.7067
PNEG_01004	105.78	101.406
PNEG_01005	170.391	183.298
PNEG_01006	275.781	303.45
PNEG_01007	78.1406	67.6606
PNEG_01008	60.4035	34.1102
PNEG_01009	154.985	84.8279
PNEG_01010	50.6535	63.871
PNEG_01011	25.5509	43.2864
PNEG_01012	23.6615	12.0256
PNEG_01013	302.984	276.98
PNEG_01015	100.071	36.7977
PNEG_01016	241.585	252.148
PNEG_01017	2022.02	1804.77
PNEG_01018	83.5568	168.15
PNEG_01019	76.7892	75.6888
PNEG_01020	50.1507	54.9901
PNEG_01021	239.734	318.412
PNEG_01022	18.7526	35.8285
PNEG_01023	166.329	83.54
PNEG_01024	110.591	106.861
PNEG_01025	207.336	95.7961
PNEG_01026	27.5546	46.1317
PNEG_01027	247.452	207.342
PNEG_01028	14371.6	13265.1
PNEG_01029	208.3	165.299
PNEG_01030	35.0633	8.60296
PNEG_01031	73.2504	85.5502
PNEG_01033	179.823	202.492
PNEG_01034	70.0816	56.1992
PNEG_01035	788.389	783.594
PNEG_01036	3045.22	3345.51
PNEG_01037	230.961	249.547
PNEG_01038	3298.27	3407.92
PNEG_01039	23.2629	40.0013
PNEG_01040	111.589	203.821
PNEG_01041	244.812	18.7302
PNEG_01042	53.9217	73.9755
PNEG_01043	46.8749	39.3184
PNEG_01044	85.2461	86.2823
PNEG_01045	95.3012	108.799
PNEG_01046	130.597	124.521
PNEG_01047	52.8927	55.6237
PNEG_01048	30.087	34.0329
PNEG_01049	68.811	95.3225
PNEG_01050	30.7144	48.565
PNEG_01051	90.1744	95.2705
PNEG_01052	56.449	47.152
PNEG_01053	0	0
PNEG_01054	993.108	987.866
PNEG_01055	121.7	127.984
PNEG_01056	408.264	395.305
PNEG_01058	36.2448	50.1458
PNEG_01059	227.844	229.764
PNEG_01060	41.8313	7.63186
PNEG_01062	542.553	540.603
PNEG_01063	7.33787	5.11874
PNEG_01064	66.3504	26.228
PNEG_01065	129.248	158.994
PNEG_01066	68.3266	60.9884
PNEG_01067	302.398	349.607
PNEG_01068	357.131	540.438
PNEG_01069	63.7485	81.7794
PNEG_01070	110.047	97.7764
PNEG_01071	164.108	104.568
PNEG_01072	27.1288	0
PNEG_01073	42.8101	24.3448
PNEG_01074	196.902	179.448
PNEG_01075	259.224	264.566
PNEG_01076	116.636	112.882
PNEG_01077	359.614	447.07
PNEG_01078	89.7278	77.7972
PNEG_01079	378.854	432.323
PNEG_01080	344.758	298.593
PNEG_01081	263.069	319.016
PNEG_01082	1161.54	83.4821
PNEG_01083	111.51	59.8219
PNEG_01084	0	0
PNEG_01085	32.6552	135.538
PNEG_01086	188.528	131.281
PNEG_01087	157.99	183.93
PNEG_01088	57.669	34.9219
PNEG_01089	40.1428	34.6216
PNEG_01090	96.1628	248.81
PNEG_01091	97.7809	118.23
PNEG_01092	118.728	119.797
PNEG_01093	141.808	0
PNEG_01094	135.708	195.73
PNEG_01095	283.203	263.628
PNEG_01096	133.295	216.309
PNEG_01097	140.881	108.029
PNEG_01098	58.6187	28.2602
PNEG_01099	4800.47	5491.16
PNEG_01100	65.5513	53.638
PNEG_01101	313.357	271.331
PNEG_01102	130.47	138.782
PNEG_01103	17.2622	35.8241
PNEG_01104	248.423	281.521
PNEG_01105	466.58	535.475
PNEG_01106	30.9778	28.5969
PNEG_01107	82.6174	65.3164
PNEG_01108	268.309	162.707
PNEG_01109	563.058	447.635
PNEG_01110	177.978	192.179
PNEG_01111	135.5	95.0303
PNEG_01112	155.385	89.8869
PNEG_01113	66.1822	69.0284
PNEG_01114	198.788	127.225
PNEG_01115	40.9195	29.6546
PNEG_01116	87.6129	107.509
PNEG_01117	98.2661	198.536
PNEG_01118	247.068	236.33
PNEG_01119	3153.44	3384.73
PNEG_01120	182.269	0
PNEG_01121	91.0825	0
PNEG_01122	168.761	176.698
PNEG_01123	96.4423	106.135
PNEG_01124	140.118	88.5174
PNEG_01125	17.5949	41.7311
PNEG_01126	1017.71	1374.46
PNEG_01127	274.342	251.621
PNEG_01128	126.55	50.9682
PNEG_01129	380.187	285.133
PNEG_01130	553.267	459.55
PNEG_01131	113.638	61.1288
PNEG_01132	517.387	499.41
PNEG_01133	48.6424	64.7189
PNEG_01134	97.1927	68.8278
PNEG_01135	88.8541	56.7085
PNEG_01137	645.24	601.796
PNEG_01138	91.3225	109.635
PNEG_01139	24.753	25.5254
PNEG_01140	152.065	158.34
PNEG_01141	37.5113	52.0121
PNEG_01142	8.59549	12.7416
PNEG_01143	52.7168	67.0626
PNEG_01144	59.9805	19.4877
PNEG_01145	566.848	575.588
PNEG_01146	256.695	210.32
PNEG_01147	240.507	199.522
PNEG_01148	197.163	230.195
PNEG_01149	543.957	483.802
PNEG_01150	351.538	324.844
PNEG_01151	41.8997	18.7062
PNEG_01152	98.3221	67.3681
PNEG_01153	1240.08	1174.58
PNEG_01154	554.098	675.348
PNEG_01155	663.929	689.34
PNEG_01156	232.087	187.893
PNEG_01157	69.8429	77.6489
PNEG_01158	102.389	133.7
PNEG_01159	43.8515	41.3589
PNEG_01160	168.985	181.841
PNEG_01161	31.992	34.2071
PNEG_01162	110.588	126.699
PNEG_01163	35.4486	97.6363
PNEG_01165	132	184.3
PNEG_01166	354.074	299.922
PNEG_01167	181.516	260.442
PNEG_01168	157.974	161.953
PNEG_01169	138.386	63.5265
PNEG_01170	224.852	308.75
PNEG_01171	450.099	480.581
PNEG_01172	79.9291	73.3062
PNEG_01173	165.056	114.996
PNEG_01174	39.8728	29.2052
PNEG_01175	204.119	220.828
PNEG_01176	33.0461	40.1936
PNEG_01177	101.186	63.8598
PNEG_01178	146.47	164.446
PNEG_01179	60.8193	42.9679
PNEG_01180	2247.13	2043.84
PNEG_01181	767.829	812.496
PNEG_01182	4211.88	4236.28
PNEG_01183	37.3253	27.0082
PNEG_01184	156.405	144.384
PNEG_01185	112.734	97.7514
PNEG_01186	3068.06	4117.68
PNEG_01187	72.112	55.0422
PNEG_01188	198.804	185.813
PNEG_01189	19.98	30.156
PNEG_01190	33.4915	26.478
PNEG_01191	45.8247	46.0018
PNEG_01192	198.403	67.7073
PNEG_01193	32.3257	46.9907
PNEG_01194	72.2888	89.5645
PNEG_01195	225.03	169.207
PNEG_01196	123.414	67.5484
PNEG_01197	117.901	93.2113
PNEG_01198	933.26	842.083
PNEG_01199	164.822	138.768
PNEG_01200	39.2865	45.8457
PNEG_01201	31.3057	42.1004
PNEG_01202	42.0498	11.398
PNEG_01203	207.937	168.512
PNEG_01204	8120.34	6811.4
PNEG_01205	15.983	18.6531
PNEG_01206	156.599	118.1
PNEG_01207	6.58196	13.3807
PNEG_01208	12.5456	29.6881
PNEG_01209	116.794	46.6698
PNEG_01210	21.4539	6.52355
PNEG_01211	24.3462	63.5179
PNEG_01212	96.3616	118.004
PNEG_01213	28.6296	16.2246
PNEG_01214	273.525	171.779
PNEG_01215	300.695	250.34
PNEG_01217	80.4484	57.5705
PNEG_01218	58.0057	66.7844
PNEG_01219	232.901	176.921
PNEG_01220	90.9428	92.81
PNEG_01221	38.6889	41.2925
PNEG_01222	59.9538	74.8403
PNEG_01223	41.6741	45.7447
PNEG_01224	28.7908	44.241
PNEG_01225	310.364	235.13
PNEG_01226	145.275	123.146
PNEG_01227	2081.82	2307.23
PNEG_01228	97.1514	199
PNEG_01229	320.567	257.485
PNEG_01230	2027.16	1926.42
PNEG_01231	1241.32	976.269
PNEG_01232	134.089	135.293
PNEG_01233	403.983	414.337
PNEG_01234	100.153	74.453
PNEG_01235	123.11	102.268
PNEG_01236	57.6683	28.495
PNEG_01237	10.8991	0
PNEG_01238	4.62946	24.156
PNEG_01239	123.161	103.235
PNEG_01240	50.6089	61.2666
PNEG_01241	42.6205	32.3475
PNEG_01242	151.641	145.427
PNEG_01243	24.6208	3.99965
PNEG_01244	299.507	174.679
PNEG_01245	606.655	553.568
PNEG_01246	15.8728	0
PNEG_01247	139.988	121.434
PNEG_01248	107.272	96.5057
PNEG_01249	152.426	118.047
PNEG_01250	39.3649	38.6014
PNEG_01251	223.86	231.481
PNEG_01252	70.6282	73.3245
PNEG_01253	0	27.2408
PNEG_01254	181.696	147.503
PNEG_01255	31.3109	57.055
PNEG_01256	372.352	361.858
PNEG_01257	100.605	84.6684
PNEG_01258	28.5555	37.0136
PNEG_01259	56.1069	68.0836
PNEG_01260	40.5966	26.5354
PNEG_01261	0	0
PNEG_01262	964.148	966.527
PNEG_01263	126.827	125.222
PNEG_01264	125.832	119.378
PNEG_01265	18.0804	19.6709
PNEG_01266	81.5	76.2045
PNEG_01267	25.8932	61.4128
PNEG_01268	26.0146	59.4154
PNEG_01269	256.19	274.171
PNEG_01270	99.8025	91.1271
PNEG_01271	149.593	130.218
PNEG_01272	46.1323	46.4325
PNEG_01273	846.164	876.687
PNEG_01274	49.0219	92.3309
PNEG_01275	40.6904	19.3016
PNEG_01276	3.11224	33.2168
PNEG_01277	69.5551	53.5033
PNEG_01278	347.21	0
PNEG_01279	139.614	66.2262
PNEG_01280	123.749	144.159
PNEG_01281	157.189	279.612
PNEG_01282	108.147	147.891
PNEG_01283	1318.39	1470.11
PNEG_01284	64.4461	50.024
PNEG_01285	37.5755	27.0745
PNEG_01286	90.1091	108.747
PNEG_01287	42.5196	75.635
PNEG_01288	238.997	188.202
PNEG_01289	304.18	222.872
PNEG_01290	111.55	126.363
PNEG_01291	25.6734	26.3005
PNEG_01292	204.174	127.518
PNEG_01293	14.4223	34.2064
PNEG_01294	228.021	266.247
PNEG_01295	238.62	287.539
PNEG_01296	467.675	378.595
PNEG_01297	130.795	148.645
PNEG_01298	3164.6	2347.62
PNEG_01299	346.514	235.147
PNEG_01300	419.146	312.534
PNEG_01301	110.362	103.367
PNEG_01302	23.0733	33.5409
PNEG_01303	23.9573	56.8213
PNEG_01304	960.131	891.02
PNEG_01305	31.8296	45.2954
PNEG_01306	18.5897	0
PNEG_01307	115.117	116.8
PNEG_01308	52.793	34.6422
PNEG_01309	69.4941	69.3995
PNEG_01310	278.333	309.087
PNEG_01311	32.9203	24.866
PNEG_01312	44.8544	42.9628
PNEG_01313	6.49063	0
PNEG_01314	463.716	321.117
PNEG_01315	49.8668	62.6149
PNEG_01316	47.0307	9.95946
PNEG_01317	0	0
PNEG_01318	40.0575	24.0685
PNEG_01319	56.9327	73.221
PNEG_01320	97.9572	86.9027
PNEG_01321	82.1778	43.3126
PNEG_01322	249.296	312.061
PNEG_01323	136.263	154.512
PNEG_01324	215.277	201.922
PNEG_01325	64.1893	120.525
PNEG_01326	132.037	134.931
PNEG_01327	0	32.6851
PNEG_01328	226.492	142.196
PNEG_01329	37.15	35.7882
PNEG_01330	43.5475	83.7969
PNEG_01331	89.0639	94.6039
PNEG_01332	48.097	43.9025
PNEG_01333	65.8447	50.7547
PNEG_01334	239.536	302.234
PNEG_01335	29.1088	29.5883
PNEG_01336	477.081	483.099
PNEG_01337	70.5789	60.2946
PNEG_01338	56.8376	55.7909
PNEG_01339	92.1336	98.5684
PNEG_01340	466.571	463.466
PNEG_01341	142.019	170.155
PNEG_01342	83.896	67.7754
PNEG_01343	116.963	75.3933
PNEG_01344	175.22	158.577
PNEG_01345	142.821	96.7822
PNEG_01346	142.548	161.361
PNEG_01347	163.194	127.719
PNEG_01348	82.0925	37.9291
PNEG_01349	9.00168	29.3561
PNEG_01350	43.1131	60.2569
PNEG_01351	794.337	759.39
PNEG_01352	63.8627	83.4355
PNEG_01353	175.461	144.693
PNEG_01354	244.222	304.61
PNEG_01355	1307.52	1827.22
PNEG_01356	143.767	126.164
PNEG_01357	718.474	861.807
PNEG_01358	121.784	112.525
PNEG_01359	24.4168	2.63232
PNEG_01360	80.4095	82.4704
PNEG_01361	309.136	325.426
PNEG_01363	101.174	124.631
PNEG_01364	115.999	135.037
PNEG_01365	140.429	158.085
PNEG_01366	117.452	125.12
PNEG_01367	883.837	743.951
PNEG_01368	24.4962	0
PNEG_01369	25.8872	27.2882
PNEG_01370	37.3382	22.9592
PNEG_01371	187.487	82.6292
PNEG_01372	610.469	866.746
PNEG_01373	80.6875	92.7864
PNEG_01374	47.8851	76.2335
PNEG_01375	69.8071	42.2844
PNEG_01376	68.6122	30.165
PNEG_01377	279.581	368.705
PNEG_01378	161.433	179.664
PNEG_01379	2626.81	2112.47
PNEG_01380	338.753	339.232
PNEG_01381	81.079	49.66
PNEG_01382	169.404	130.701
PNEG_01383	389.352	413.834
PNEG_01384	47.5633	30.6608
PNEG_01386	131.847	154.27
PNEG_01387	167.384	0
PNEG_01388	16.7227	25.7805
PNEG_01389	310.2	174.578
PNEG_01390	515.201	452.171
PNEG_01391	58.1023	107.285
PNEG_01392	276.301	135.771
PNEG_01393	35.6422	41.1251
PNEG_01394	93.7319	0
PNEG_01395	94.0083	91.2133
PNEG_01396	116.353	68.9907
PNEG_01397	41.7174	34.9602
PNEG_01398	201.377	179.773
PNEG_01399	207.277	173.511
PNEG_01400	72.3304	82.8175
PNEG_01401	190.726	129.892
PNEG_01402	53.0272	71.0863
PNEG_01403	70.5667	83.8926
PNEG_01404	9.20031	8.59615
PNEG_01405	6.07459	3.92932
PNEG_01406	1179.67	1343.05
PNEG_01407	79.2659	71.0925
PNEG_01408	543.839	527.005
PNEG_01409	515.07	913.134
PNEG_01410	414.14	423.456
PNEG_01411	648.369	585.332
PNEG_01412	81.0695	115.223
PNEG_01413	72.6942	66.8015
PNEG_01414	165.518	113.077
PNEG_01415	137.434	347.693
PNEG_01416	600.529	450.914
PNEG_01417	144.173	156.294
PNEG_01418	4861.17	4779.17
PNEG_01419	291.582	398.741
PNEG_01420	198.815	275.984
PNEG_01421	71.9122	64.2981
PNEG_01422	156.666	193.153
PNEG_01423	24.7667	0
PNEG_01424	1903.95	2117.47
PNEG_01425	38.1111	17.804
PNEG_01426	85.2601	119.572
PNEG_01427	75.0706	58.8405
PNEG_01428	101.076	93.935
PNEG_01429	467.721	364.323
PNEG_01430	120.409	91.7479
PNEG_01431	192.521	202.374
PNEG_01432	21.0869	34.5329
PNEG_01433	635.693	855.025
PNEG_01434	19.7276	4.84026
PNEG_01435	66.3326	74.7296
PNEG_01436	44.8338	62.8649
PNEG_01437	2730.44	2344.53
PNEG_01438	51.2089	61.7456
PNEG_01439	14.8997	52.0779
PNEG_01440	0	0
PNEG_01441	62.8403	50.8926
PNEG_01442	3128.49	3603.69
PNEG_01443	191.469	219.591
PNEG_01444	508.34	596.385
PNEG_01445	27.7154	26.7394
PNEG_01446	238.552	238.607
PNEG_01447	461.676	589.117
PNEG_01448	158.24	134.662
PNEG_01449	205.935	204.12
PNEG_01450	285.61	248.118
PNEG_01451	742.861	696.988
PNEG_01452	45.1573	65.4517
PNEG_01453	421.803	325.718
PNEG_01454	819.415	904.185
PNEG_01455	352.045	314.021
PNEG_01456	122.178	134.601
PNEG_01457	111.914	57.3337
PNEG_01458	79.0617	70.4758
PNEG_01459	161.438	162.708
PNEG_01461	29.313	62.9024
PNEG_01462	26.1911	10.3532
PNEG_01463	55.5986	90.0246
PNEG_01464	250.485	336.652
PNEG_01465	34.278	13.1128
PNEG_01466	436.67	466.056
PNEG_01467	74.3153	106.865
PNEG_01468	86.6026	160.242
PNEG_01469	263.656	281.398
PNEG_01470	96.0848	73.4892
PNEG_01471	377.07	364.197
PNEG_01472	142.297	312.495
PNEG_01473	99.2985	110.064
PNEG_01474	911.343	743.451
PNEG_01475	66.7726	38.8977
PNEG_01476	74.3681	134.052
PNEG_01477	1445.61	1218.76
PNEG_01478	71.7669	81.4856
PNEG_01479	68.2247	33.1925
PNEG_01480	56.1861	142.451
PNEG_01481	720.155	696.271
PNEG_01482	124.767	123.647
PNEG_01483	90.2185	107.727
PNEG_01484	188.228	137.386
PNEG_01485	79.7837	72.993
PNEG_01486	219.108	177.054
PNEG_01487	260.749	316.039
PNEG_01488	59.7973	40.1514
PNEG_01489	56.2372	82.8104
PNEG_01490	24.3834	21.0743
PNEG_01491	38.2476	0
PNEG_01492	94.5342	129.354
PNEG_01493	9.44219	3.82348
PNEG_01494	52.4	39.406
PNEG_01495	29.0618	9.19037
PNEG_01496	282.514	308.322
PNEG_01497	243.606	138.397
PNEG_01498	180.091	128.453
PNEG_01499	320.038	287.292
PNEG_01500	50.0228	55.084
PNEG_01501	129.476	165.405
PNEG_01502	11.5024	51.531
PNEG_01503	79.7445	0
PNEG_01504	87.7275	100.577
PNEG_01506	62.8681	99.9704
PNEG_01507	147.872	154.789
PNEG_01508	22.5028	41.8077
PNEG_01509	619.921	577.108
PNEG_01510	211.102	205.568
PNEG_01511	12.093	9.17803
PNEG_01512	35.3317	59.8562
PNEG_01513	44.8074	38.8574
PNEG_01514	115.361	95.6618
PNEG_01515	39.2972	101.677
PNEG_01516	209.739	257.453
PNEG_01517	125.304	117.433
PNEG_01518	269.956	279.174
PNEG_01519	491.247	571.213
PNEG_01520	370.164	318.511
PNEG_01521	212.017	194.572
PNEG_01522	183.666	112.821
PNEG_01523	95.8535	98.9946
PNEG_01524	41.0626	39.7852
PNEG_01525	235.824	194.841
PNEG_01526	110.025	137.883
PNEG_01527	201.615	171.349
PNEG_01528	52.516	50.1578
PNEG_01529	97.4984	113.767
PNEG_01530	136.477	130.964
PNEG_01531	102.672	90.6102
PNEG_01532	390.839	341.219
PNEG_01533	104.641	89.1624
PNEG_01534	145.121	128.43
PNEG_01535	146.436	158.321
PNEG_01536	18.8175	15.4179
PNEG_01537	22.0799	57.6052
PNEG_01538	13.0394	19.7929
PNEG_01539	21.521	19.2609
PNEG_01540	522.692	608.541
PNEG_01541	90.1899	105.013
PNEG_01542	4.51843	17.8611
PNEG_01543	187.824	233.261
PNEG_01544	29.2104	44.9715
PNEG_01545	92.7189	53.0812
PNEG_01546	30.0185	36.826
PNEG_01547	76.3089	69.0362
PNEG_01548	134.736	148.115
PNEG_01549	166.05	193.461
PNEG_01550	186.627	133.541
PNEG_01551	162.223	185.744
PNEG_01552	153.35	128.511
PNEG_01553	17.9822	0
PNEG_01554	1154.56	1578.41
PNEG_01555	238.028	229.851
PNEG_01556	197.429	208.415
PNEG_01557	164.408	115.352
PNEG_01558	32.2643	6.00183
PNEG_01559	14.7601	15.0032
PNEG_01560	149.509	90.7396
PNEG_01561	31.6859	30.9384
PNEG_01562	172.49	218.19
PNEG_01563	29.4817	55.3564
PNEG_01564	11.7527	17.2168
PNEG_01565	150.598	147.075
PNEG_01566	91.5447	72.1101
PNEG_01567	48.8877	46.6718
PNEG_01568	17.2494	11.1378
PNEG_01569	122.498	113.095
PNEG_01570	99.9711	111.369
PNEG_01571	392.141	475.555
PNEG_01572	756.588	663.764
PNEG_01573	49.197	45.1178
PNEG_01574	179.935	154.368
PNEG_01575	485.114	429.628
PNEG_01576	416.176	443.264
PNEG_01577	148.44	169.902
PNEG_01578	16.2715	93.2646
PNEG_01579	217.367	263.823
PNEG_01580	503.867	757.84
PNEG_01581	69.4318	95.3986
PNEG_01582	21.0966	0
PNEG_01583	46.0186	34.772
PNEG_01584	151.911	193.016
PNEG_01585	393.75	530.516
PNEG_01586	290.557	279.174
PNEG_01587	51.1653	50.7986
PNEG_01588	8.34832	9.24013
PNEG_01589	91.1328	69.6668
PNEG_01590	17.4668	0
PNEG_01591	126.928	159.124
PNEG_01592	670.75	888.854
PNEG_01593	12.6345	5.44823
PNEG_01594	53.5204	71.9008
PNEG_01595	36.074	35.7793
PNEG_01596	48.5725	46.401
PNEG_01597	63.0989	66.4392
PNEG_01598	411.793	419.96
PNEG_01599	32.2774	2.73409
PNEG_01600	62.3984	43.8881
PNEG_01601	19.1051	15.9077
PNEG_01602	109.465	47.6864
PNEG_01603	37.9725	81.4845
PNEG_01604	815.141	971.076
PNEG_01605	117.993	150.876
PNEG_01606	51.2161	47.1739
PNEG_01607	51.8961	46.6052
PNEG_01608	336.06	188.777
PNEG_01609	104.341	57.1089
PNEG_01610	330.037	265.324
PNEG_01611	136.254	121.338
PNEG_01612	73.2986	37.253
PNEG_01613	23.4497	12.1663
PNEG_01614	29.9899	25.562
PNEG_01615	122.923	145.772
PNEG_01616	51.8323	48.8121
PNEG_01617	77.1118	76.2047
PNEG_01619	50.1293	67.9401
PNEG_01620	53.9948	53.254
PNEG_01621	2011.89	1743.65
PNEG_01622	597.242	757.427
PNEG_01623	34.8887	33.8287
PNEG_01624	39.9637	26.6582
PNEG_01625	84.4344	59.1302
PNEG_01626	18.0898	10.5238
PNEG_01628	149.655	160.436
PNEG_01629	112.824	34.5281
PNEG_01630	448.557	407.541
PNEG_01631	264.322	265.81
PNEG_01632	63.7091	50.9973
PNEG_01633	190.68	149.933
PNEG_01634	283.829	253.404
PNEG_01635	58.9079	66.1812
PNEG_01636	93.3732	50.9553
PNEG_01638	806.348	788.141
PNEG_01639	146.452	80.6582
PNEG_01640	2481.38	3089.08
PNEG_01641	2.16458	2.13912
PNEG_01642	61.5943	70.4194
PNEG_01643	13.0792	7.75518
PNEG_01644	114.566	19.4088
PNEG_01646	173.543	67.7936
PNEG_01647	50.5013	48.5462
PNEG_01648	18.7054	10.0179
PNEG_01649	24.466	47.4771
PNEG_01650	115.866	72.5702
PNEG_01651	16.0682	41.9212
PNEG_01652	707.894	357.226
PNEG_01653	57.5707	24.3161
PNEG_01654	128.063	62.842
PNEG_01655	70.8765	168.103
PNEG_01656	950.531	923.881
PNEG_01657	630.263	567.26
PNEG_01658	142.064	267.23
PNEG_01659	8.69497	27.4966
PNEG_01660	430.262	472.906
PNEG_01661	700.837	761.852
PNEG_01662	2613.36	2894.22
PNEG_01663	89.0982	75.2156
PNEG_01664	287.082	263.124
PNEG_01665	363.319	337.985
PNEG_01666	266.493	252.824
PNEG_01667	87.7591	0
PNEG_01668	107.123	28.8718
PNEG_01669	64.8808	78.1821
PNEG_01670	68.904	60.0334
PNEG_01671	10.1069	10.6539
PNEG_01672	39.5644	33.1865
PNEG_01673	1957.75	1749.91
PNEG_01674	147.684	109.4
PNEG_01675	5424.81	4616.57
PNEG_01676	95.4936	107.72
PNEG_01677	37.2182	48.0081
PNEG_01678	42.0052	70.3292
PNEG_01679	282.305	304.346
PNEG_01680	447.449	852.475
PNEG_01681	42.0572	27.4312
PNEG_01682	50.4034	40.6962
PNEG_01683	29.0309	39.3455
PNEG_01684	12.307	0
PNEG_01685	85.1051	101.965
PNEG_01686	110.623	45.3484
PNEG_01687	681.2	820.647
PNEG_01688	342.02	454.528
PNEG_01689	61.639	40.1517
PNEG_01690	107.057	81.054
PNEG_01691	216.236	243.63
PNEG_01692	663.751	642.759
PNEG_01693	27.2145	26.1675
PNEG_01694	110.363	59.2066
PNEG_01695	33.1141	44.0585
PNEG_01696	282.076	380.485
PNEG_01697	87.6174	94.5057
PNEG_01698	81.3987	103.54
PNEG_01699	15883.7	16918.5
PNEG_01700	147.315	153.422
PNEG_01701	279.997	237.174
PNEG_01702	81.4079	103.781
PNEG_01703	106.307	87.6584
PNEG_01704	20.3696	10.98
PNEG_01705	62.257	50.55
PNEG_01706	25.089	19.8351
PNEG_01707	59.1668	26.3119
PNEG_01708	103.239	117.744
PNEG_01709	58.4552	60.4984
PNEG_01710	116.057	95.041
PNEG_01711	137.034	97.1299
PNEG_01712	72.7502	50.5014
PNEG_01713	83.6705	76.6337
PNEG_01714	179.215	136.625
PNEG_01715	104.024	162.785
PNEG_01716	17.2081	26.8204
PNEG_01717	7.23431	12.2558
PNEG_01718	312.485	431.497
PNEG_01719	458.035	524.446
PNEG_01720	502.887	466.104
PNEG_01721	376.853	438.413
PNEG_01722	2740.33	3030.96
PNEG_01723	98.8462	171.179
PNEG_01724	236.763	246.244
PNEG_01725	40.5899	44.4138
PNEG_01726	115.336	164.13
PNEG_01727	129.551	112.092
PNEG_01729	571.021	554.574
PNEG_01730	438.635	391.795
PNEG_01731	110.336	136.954
PNEG_01732	607.957	608.996
PNEG_01733	283.323	230.58
PNEG_01734	335.004	128.846
PNEG_01735	24.0291	26.7511
PNEG_01736	62.7152	74.3729
PNEG_01737	251.717	0
PNEG_01738	83.9496	67.9593
PNEG_01739	110.179	117.526
PNEG_01740	192	253.563
PNEG_01741	0	0
PNEG_01742	282.368	286.12
PNEG_01743	1737.37	1339.21
PNEG_01744	546.395	452.422
PNEG_01745	76.9457	84.5062
PNEG_01746	1672.89	1633.52
PNEG_01747	77.6803	65.1579
PNEG_01748	82.3138	87.8531
PNEG_01749	266.151	230.868
PNEG_01750	217.113	213.75
PNEG_01751	12.675	35.0724
PNEG_01752	124.337	129.225
PNEG_01753	239.982	250.322
PNEG_01754	90.9134	72.6827
PNEG_01755	17.7686	9.57793
PNEG_01756	72.1153	64.3364
PNEG_01757	975.286	1202.98
PNEG_01758	114.228	157.414
PNEG_01759	96.2582	110.548
PNEG_01760	79.919	86.2777
PNEG_01761	217.044	187.069
PNEG_01762	30.8712	34.8092
PNEG_01763	135.575	82.9811
PNEG_01764	256.279	245.961
PNEG_01765	117.452	80.9792
PNEG_01766	143.185	122.026
PNEG_01767	77.7873	83.1641
PNEG_01768	1412.47	1366.31
PNEG_01769	32.0346	25.3262
PNEG_01770	147.586	133.162
PNEG_01771	1981.38	1471.55
PNEG_01772	123.002	123.636
PNEG_01773	77.632	76.946
PNEG_01774	495.44	666.931
PNEG_01775	320.454	323.574
PNEG_01776	24.5727	34.1646
PNEG_01777	93.2799	109.905
PNEG_01778	180.857	127.654
PNEG_01779	314.888	307.006
PNEG_01780	163.815	197.714
PNEG_01781	137.195	159.985
PNEG_01782	48.9437	52.765
PNEG_01783	155.39	148.713
PNEG_01784	126.549	86.1525
PNEG_01785	1685.87	1732.33
PNEG_01786	811.025	917.637
PNEG_01787	181.598	181.705
PNEG_01788	219.375	188.31
PNEG_01789	88.6218	77.7416
PNEG_01790	422.137	344.798
PNEG_01792	37.4864	20.5157
PNEG_01793	153.566	364.222
PNEG_01794	104.412	37.3634
PNEG_01795	32.8541	43.5127
PNEG_01796	96.052	69.6423
PNEG_01797	171.459	183.698
PNEG_01798	128.991	140.349
PNEG_01799	86.3934	68.6432
PNEG_01800	49.4647	31.4628
PNEG_01801	223.118	140.887
PNEG_01802	174.523	136.938
PNEG_01803	16.2503	29.9771
PNEG_01804	123.412	131.337
PNEG_01805	150.435	116.332
PNEG_01806	157.593	164.28
PNEG_01807	16.9061	37.5104
PNEG_01808	112.63	89.6543
PNEG_01809	0	0
PNEG_01810	177.423	212.382
PNEG_01811	189.739	201.687
PNEG_01812	98.9927	87.4382
PNEG_01813	246.206	323.115
PNEG_01814	510.568	545.428
PNEG_01815	192.991	202.075
PNEG_01816	71.9522	90.0674
PNEG_01817	69.0858	66.3897
PNEG_01818	40.3504	37.2172
PNEG_01819	48.9424	102.686
PNEG_01821	47.4434	63.6767
PNEG_01822	373.031	319.613
PNEG_01823	77.119	90.1477
PNEG_01824	2126.64	2378.07
PNEG_01825	122.104	136.931
PNEG_01826	605.7	600.715
PNEG_01827	94.7308	50.4898
PNEG_01828	106.867	123.66
PNEG_01829	161.984	115.739
PNEG_01830	26.5529	10.1875
PNEG_01831	230.71	210.032
PNEG_01832	97.3881	52.3683
PNEG_01833	720.18	679.707
PNEG_01834	169.237	160.319
PNEG_01835	453.33	466.955
PNEG_01836	23.9	26.6754
PNEG_01837	650.21	600.984
PNEG_01838	207.07	235.738
PNEG_01840	844.112	953.753
PNEG_01841	161.088	111.027
PNEG_01842	262.106	234.707
PNEG_01843	53.5126	7.93246
PNEG_01844	61.0851	35.5365
PNEG_01845	271.935	266.085
PNEG_01847	8.85438	7.41195
PNEG_01848	477.984	628.245
PNEG_01849	642.761	689.578
PNEG_01850	185.537	176.209
PNEG_01851	48.0801	60.0183
PNEG_01852	612.642	785.154
PNEG_01853	649.353	570.886
PNEG_01854	189.77	172.028
PNEG_01855	89.7456	17.9683
PNEG_01856	43.4528	19.5683
PNEG_01857	249.039	512.944
PNEG_01858	53.4525	81.4164
PNEG_01859	117.896	119.065
PNEG_01860	129.842	106.758
PNEG_01861	36.4591	27.0227
PNEG_01862	135.772	32.1637
PNEG_01863	682.922	593.582
PNEG_01864	110.298	84.3147
PNEG_01865	43.806	31.7465
PNEG_01866	90.5745	74.3614
PNEG_01867	33.4791	35.606
PNEG_01868	49.1091	33.433
PNEG_01869	79.1509	19.1559
PNEG_01870	37.7788	45.0219
PNEG_01871	455.678	358.778
PNEG_01872	19.2401	21.7795
PNEG_01873	251.524	206.083
PNEG_01874	8.38963	24.8728
PNEG_01875	1456.95	379.731
PNEG_01876	2446.85	2417.83
PNEG_01877	197.735	277.869
PNEG_01878	30.209	54.5153
PNEG_01879	158.372	153.595
PNEG_01880	113.597	125.486
PNEG_01881	44.0867	42.5342
PNEG_01882	61.2512	42.8264
PNEG_01883	870.832	769.674
PNEG_01884	643.686	541.299
PNEG_01885	168.94	176.081
PNEG_01886	91.4834	122.763
PNEG_01887	347.161	329.212
PNEG_01888	210.991	234.787
PNEG_01889	12.695	31.615
PNEG_01890	40.9234	24.2652
PNEG_01891	99.9886	77.0737
PNEG_01892	155.323	119.076
PNEG_01893	203.01	179.46
PNEG_01894	114.026	124.685
PNEG_01895	161.438	131.128
PNEG_01896	53.0532	46.3584
PNEG_01897	144.888	122.447
PNEG_01898	302.778	420.667
PNEG_01899	7.76741	10.3649
PNEG_01900	175.22	153.899
PNEG_01901	698.307	748.645
PNEG_01902	604.097	543.244
PNEG_01903	71.8109	89.2146
PNEG_01904	58.38	107.694
PNEG_01905	803.076	766.963
PNEG_01906	1472.33	1473.77
PNEG_01907	1047.4	868.582
PNEG_01908	560.844	459.233
PNEG_01909	24.4539	7.56508
PNEG_01910	206.428	280.969
PNEG_01911	834.601	798.354
PNEG_01912	31.4109	56.5543
PNEG_01913	115.825	121.196
PNEG_01914	154.546	156.546
PNEG_01915	49.5343	43.8773
PNEG_01916	2233.74	2222.29
PNEG_01917	46.2906	69.0112
PNEG_01918	35.3671	75.0528
PNEG_01919	303.843	372.21
PNEG_01920	1763.31	1493.4
PNEG_01921	825.636	876.744
PNEG_01922	28.0621	0
PNEG_01923	109.574	77.8856
PNEG_01924	1912.62	3365.96
PNEG_01925	108.851	117.86
PNEG_01926	111.196	105.106
PNEG_01927	39.9896	114.469
PNEG_01928	133.491	156.852
PNEG_01929	242.627	270.175
PNEG_01930	62.8031	90.0156
PNEG_01931	83.9163	84.3625
PNEG_01932	65.3158	55.127
PNEG_01933	127.173	109.049
PNEG_01934	55.2596	56.9089
PNEG_01935	76.5709	63.6405
PNEG_01936	107.299	135.335
PNEG_01937	1563.63	927.144
PNEG_01938	151.764	175.813
PNEG_01939	37.0275	29.4661
PNEG_01940	32.1557	71.9642
PNEG_01941	35.2987	40.708
PNEG_01942	184.399	180.337
PNEG_01943	648.283	520.32
PNEG_01944	112.897	141.283
PNEG_01945	595.723	353.229
PNEG_01946	152.893	181.649
PNEG_01947	329.647	359.51
PNEG_01948	19.344	10.2833
PNEG_01949	86.5433	62.9024
PNEG_01950	153.367	122.43
PNEG_01951	14.1582	11.1933
PNEG_01952	341.799	349.7
PNEG_01953	463.433	417.368
PNEG_01954	143.741	178.735
PNEG_01955	52.879	66.97
PNEG_01956	128.927	63.6405
PNEG_01957	793.367	908.779
PNEG_01958	293.972	168.792
PNEG_01959	117.922	33.1827
PNEG_01960	3465.7	2880.28
PNEG_01961	270.833	322.737
PNEG_01962	57.6232	55.4715
PNEG_01963	312.442	267.941
PNEG_01964	263.59	297.702
PNEG_01965	593.424	826.885
PNEG_01966	112.367	104.7
PNEG_01967	44.2051	29.3564
PNEG_01968	500.903	394.405
PNEG_01969	73.8892	55.901
PNEG_01970	260.945	228.463
PNEG_01971	287.424	251.251
PNEG_01972	552.094	438.882
PNEG_01973	126.853	146.863
PNEG_01974	10.5469	25.0147
PNEG_01975	138.767	124.304
PNEG_01976	33.5753	58.0182
PNEG_01977	51.8313	53.6479
PNEG_01978	25.6243	29.2619
PNEG_01979	480.795	522.318
PNEG_01980	113	102.169
PNEG_01981	51.4153	49.4643
PNEG_01982	5.50843	9.99066
PNEG_01983	115.871	188.938
PNEG_01984	29.3416	24.5617
PNEG_01985	516.136	450.314
PNEG_01986	82.0325	115.609
PNEG_01987	978.851	1024.71
PNEG_01988	90.0196	72.6512
PNEG_01989	183.214	93.4499
PNEG_01990	189.004	0
PNEG_01991	81.7031	63.3813
PNEG_01992	48.1267	120.487
PNEG_01993	29.537	35.0275
PNEG_01994	254.067	267.304
PNEG_01995	74.8625	53.7
PNEG_01996	72.9803	52.6362
PNEG_01997	25.2889	24.1381
PNEG_01998	430.609	569.154
PNEG_01999	680.375	634.283
PNEG_02000	170.358	236.592
PNEG_02001	186.737	205.112
PNEG_02002	401.25	416.484
PNEG_02003	560.2	286.871
PNEG_02004	363.592	1061.36
PNEG_02005	447.189	438.529
PNEG_02006	149.624	127.595
PNEG_02007	208.468	256.851
PNEG_02008	452.221	460.881
PNEG_02009	397.325	576.148
PNEG_02010	354.323	197.587
PNEG_02011	34.4435	38.0202
PNEG_02012	302.701	393.325
PNEG_02013	8.51091	14.8738
PNEG_02014	29.3838	61.1487
PNEG_02015	38.8776	62.4639
PNEG_02016	622.553	612.471
PNEG_02017	39.5521	13.5301
PNEG_02018	1816.05	1929.84
PNEG_02019	190.541	317.755
PNEG_02020	23.5406	26.1716
PNEG_02021	48.0943	66.7969
PNEG_02022	223.015	202.095
PNEG_02023	103.507	117.971
PNEG_02024	42.7268	45.0392
PNEG_02025	153.611	140.92
PNEG_02026	94.7716	36.2542
PNEG_02027	103.411	78.4286
PNEG_02028	549.974	586.984
PNEG_02029	234.766	228.281
[truncated: 1,558 more rows]
