# Supplementary material for: Precision-cut lung slices as an ex vivo model to study Pneumocystis murina survival and antimicrobial susceptibility
Source: mBio. 2023 Dec 20;15(1):e01464-23. doi: 10.1128/mbio.01464-23 (PMC10790776; doi:10.1128/mbio.01464-23)
Supplement: File S2 — P. murina transcript abundance day 14 PCLS. [file mbio.01464-23-s0002.csv]

tracking_id	G_145	G_146	G_148
PNEG_10033	0	5992.15	0
PNEG_10034	0	1189.84	0
PNEG_10035	0	1334.93	0
PNEG_10036	0	490.445	0
PNEG_10038	211.995	1362.64	0
PNEG_10040	0	3188.21	0
PNEG_10041	125.953	4173.7	0
PNEG_10004	0	549.785	0
PNEG_10007	0	1191.55	0
PNEG_10010	97.7907	2636.34	0
PNEG_10011	0	1183.66	0
PNEG_10012	0	1205.94	0
PNEG_10032	0	692.635	0
PNEG_10039	0	942.339	0
PNEG_10003	0	236.739	0
PNEG_00001	0	7.32615	0
PNEG_00002	3669.31	3005.91	2462.57
PNEG_00003	66.6919	212.258	217.507
PNEG_00004	149.1	87.2304	164.116
PNEG_00005	553.178	310.69	135.309
PNEG_00006	617.603	274.609	251.779
PNEG_00007	21.3769	72.0375	31.3732
PNEG_00008	0	175.342	152.925
PNEG_00009	0	78.1398	0
PNEG_00011	937.989	0	305.913
PNEG_00012	120.758	248.685	295.377
PNEG_00013	0	78.9348	0
PNEG_00014	184.325	345.085	420.807
PNEG_00015	383.811	129.339	175.245
PNEG_00016	55.2479	41.373	18.0184
PNEG_00017	29.2089	82.0253	19.0522
PNEG_00018	323.256	580.977	632.555
PNEG_00019	0	193.411	129.589
PNEG_00020	137.451	90.0653	134.484
PNEG_00021	213.69	200.03	69.6924
PNEG_00022	113.862	234.485	519.887
PNEG_00023	0	183.576	0
PNEG_00024	213.69	0	69.6924
PNEG_00025	1249.91	1326.01	815.283
PNEG_00026	0	23.3196	40.6238
PNEG_00027	67.6935	76.0395	44.1547
PNEG_00028	0	11.4202	39.789
PNEG_00029	0	24.6838	0
PNEG_00030	123.876	139.149	565.607
PNEG_00031	0	88.1372	55.8324
PNEG_00032	0	56.2819	49.0228
PNEG_00033	105.183	39.3837	308.737
PNEG_00034	35.2003	46.1302	45.9205
PNEG_00035	0	24.2306	0
PNEG_00036	395.613	111.097	64.5121
PNEG_00037	0	149.431	130.149
PNEG_00038	642.142	120.219	418.853
PNEG_00039	912.779	1025.32	1109.58
PNEG_00040	347.871	234.456	90.763
PNEG_00041	0	109.942	34.0342
PNEG_00042	113.29	254.516	221.689
PNEG_00043	144.53	270.582	188.546
PNEG_00044	0	751.99	1310
PNEG_00045	162.948	172.869	88.5722
PNEG_00046	145.362	77.855	95.7343
PNEG_00047	36.6504	96.0612	35.8592
PNEG_00048	0	0	0
PNEG_00049	0	134.597	52.1054
PNEG_00050	217.572	48.8793	42.575
PNEG_00051	0	61.4615	0
PNEG_00052	327.642	245.358	277.827
PNEG_00053	6939.39	2923.11	3313.96
PNEG_00054	0	0	0
PNEG_00055	54.1878	30.542	35.4618
PNEG_00056	0	61.6249	107.353
PNEG_00057	0	16.4905	19.1515
PNEG_00058	58.5481	109.552	133.561
PNEG_00059	80.4659	25.1074	52.4859
PNEG_00060	106.008	59.5387	207.438
PNEG_00061	3114.75	3110.02	2370.28
PNEG_00062	99.3122	130.149	194.336
PNEG_00063	0	16.8145	29.2917
PNEG_00064	0	0	18.242
PNEG_00065	113.719	174.578	111.264
PNEG_00066	94.8538	88.7904	61.8708
PNEG_00067	0	117.879	35.7131
PNEG_00068	0	15.8135	4.59131
PNEG_00069	0	0	5.38121
PNEG_00070	0	24.1612	0
PNEG_00071	1413.18	1209.48	1152.24
PNEG_00072	23.2363	56.5524	15.1564
PNEG_00073	0	225.348	84.1213
PNEG_00074	30.834	28.863	40.2245
PNEG_00075	0	11.7662	61.4916
PNEG_00077	117.098	87.6901	95.475
PNEG_00078	688.5	515.59	224.545
PNEG_00079	0	116.256	37.5044
PNEG_00080	6246.47	4996.67	6482.02
PNEG_00081	843.05	731.01	868.263
PNEG_00082	0	38.4325	13.3902
PNEG_00083	128.279	42.0576	31.3775
PNEG_00084	0	103.808	0
PNEG_00085	95.2547	124.832	93.1984
PNEG_00086	0	0	0
PNEG_00087	0	43.5886	21.6952
PNEG_00088	0	82.7535	86.4962
PNEG_00089	165.756	62.0642	0
PNEG_00090	39.8237	44.7336	38.964
PNEG_00091	65.9058	49.3543	32.2415
PNEG_00092	181.901	221.355	133.481
PNEG_00093	826.393	309.427	269.518
PNEG_00094	182.769	182.491	79.477
PNEG_00095	138.664	199.027	195.968
PNEG_00096	0	23.0646	0
PNEG_00097	272.036	371.056	430.931
PNEG_00098	514.29	320.943	251.594
PNEG_00099	0	72.2327	26.2151
PNEG_00100	0	205.98	0
PNEG_00101	0	7.75715	13.5133
PNEG_00102	0	10.8022	0
PNEG_00103	0	18.4303	0
PNEG_00104	1562.5	689.52	509.589
PNEG_00105	178.959	201.023	116.73
PNEG_00106	2736.22	1955.91	2190.4
PNEG_00107	609.213	389.684	397.374
PNEG_00108	68.9358	245.211	247.308
PNEG_00109	0	35.4664	0
PNEG_00110	170.337	21.2598	18.5177
PNEG_00111	0	36.104	41.9298
PNEG_00112	0	0	74.2927
PNEG_00113	131.335	24.5879	0
PNEG_00114	0	117.769	71.0244
PNEG_00115	0	18.1297	7.89569
PNEG_00116	0	0	26.3513
PNEG_00117	0	0	50.1839
PNEG_00118	29.9066	22.3959	29.261
PNEG_00119	0	112.416	97.9167
PNEG_00120	0	43.8856	107.945
PNEG_00121	0	0	0
PNEG_00122	0	24.9535	0
PNEG_00123	0	0	0
PNEG_00124	498.616	688.445	386.216
PNEG_00125	71.1108	159.756	185.535
PNEG_00126	0	44.5286	25.857
PNEG_00127	31.5682	29.5502	20.5911
PNEG_00128	247.991	309.536	889.786
PNEG_00129	1373.19	1125.84	1413.04
PNEG_00130	317.875	386.822	725.697
PNEG_00131	29.5407	49.7742	38.5373
PNEG_00132	246.384	92.2562	120.535
PNEG_00133	196.086	146.841	63.9508
PNEG_00134	0	12.4489	43.3731
PNEG_00135	0	38.0233	132.476
PNEG_00136	582.989	791.297	808.071
PNEG_00137	53.3305	49.9214	139.145
PNEG_00138	106.653	189.688	191.31
PNEG_00139	0	154.179	74.6074
PNEG_00140	83.3284	156.003	190.235
PNEG_00141	42.3691	269.693	331.635
PNEG_00142	818.513	2196.41	2135.58
PNEG_00143	0	0	2934.81
PNEG_00144	0	155.249	150.25
PNEG_00145	0	0	0
PNEG_00146	0	21.2598	37.0355
PNEG_00147	1418.02	530.949	231.234
PNEG_00148	136.886	8.54238	59.5248
PNEG_00149	186.054	313.488	151.697
PNEG_00150	59.4712	22.2678	9.69789
PNEG_00151	759.499	355.474	247.701
PNEG_00152	538.481	60.4871	105.371
PNEG_00153	0	0	0
PNEG_00154	0	37.3603	0
PNEG_00155	676.289	569.752	551.408
PNEG_00156	104.591	127.277	34.111
PNEG_00157	1867.43	1112.4	1070.43
PNEG_00158	0	68.0775	79.0628
PNEG_00159	71.6382	40.2353	0
PNEG_00160	78.5456	102.935	102.467
PNEG_00161	218.944	0	142.812
PNEG_00162	98.9419	59.275	19.3612
PNEG_00163	905.909	650.133	541.659
PNEG_00164	0	0	0
PNEG_00165	0	71.0486	0
PNEG_00166	0	48.9481	56.8465
PNEG_00167	232.496	0	75.8255
PNEG_00168	889.762	762.747	778.916
PNEG_00169	0	0	69.1661
PNEG_00170	0	14.6858	25.5833
PNEG_00171	0	37.5161	32.6774
PNEG_00172	241.529	256.235	630.173
PNEG_00173	600.005	465.367	139.774
PNEG_00174	123.561	104.097	100.745
PNEG_00175	0	247.291	143.597
PNEG_00176	0	0	0
PNEG_00177	210.664	315.515	395.055
PNEG_00178	334.269	312.902	72.6785
PNEG_00179	0	247.173	167.451
PNEG_00180	0	7.19761	6.26336
PNEG_00181	53.1628	149.293	208.06
PNEG_00182	0	0	0
PNEG_00183	26.8326	60.2817	35.0045
PNEG_00184	778.25	1028	972.962
PNEG_00185	410.91	450.582	459.474
PNEG_00186	120.321	172.699	183.126
PNEG_00187	285.645	254.016	93.1595
PNEG_00188	0	65.7886	171.91
PNEG_00189	2030.16	1900.38	1324.22
PNEG_00190	0	172.329	600.41
PNEG_00191	208.802	117.273	68.0981
PNEG_00192	0	30.5164	19.3312
PNEG_00193	0	192.506	283.761
PNEG_00194	32.3382	102.922	84.3736
PNEG_00195	0	84.481	63.0702
PNEG_00196	0	263.775	245.069
PNEG_00197	157.073	98.0265	170.767
PNEG_00198	0	0	47.6573
PNEG_00199	0	117.227	181.451
PNEG_00200	0	22.977	40.027
PNEG_00201	70.7297	158.9	92.2704
PNEG_00202	102.473	76.738	0
PNEG_00203	0	29.7184	69.0278
PNEG_00204	1780.26	518.453	516.097
PNEG_00205	0	22.7418	13.2058
PNEG_00206	95.444	44.6714	31.1278
PNEG_00207	0	198.632	43.2533
PNEG_00208	0	315.071	0
PNEG_00209	0	215.711	0
PNEG_00210	0	366.682	255.511
PNEG_00211	893.931	808.895	923.224
PNEG_00212	45.7212	25.6791	44.7342
PNEG_00213	0	57.9447	25.2355
PNEG_00214	615.771	864.613	200.826
PNEG_00215	0	212.624	0
PNEG_00216	433.492	371	323.149
PNEG_00217	84.5023	55.3704	55.8007
PNEG_00218	76.6751	172.257	125.033
PNEG_00219	130.299	365.91	382.459
PNEG_00220	188.625	61.7985	92.2763
PNEG_00221	2224.06	1298.12	1450.69
PNEG_00222	28.5672	80.2232	18.6337
PNEG_00223	0	0	58.3651
PNEG_00224	39.6602	37.1249	64.6733
PNEG_00225	203.156	342.304	331.283
PNEG_00226	51.9377	38.8941	16.9388
PNEG_00227	97.3683	72.9153	31.7554
PNEG_00228	167.398	329.064	81.892
PNEG_00229	0	0	0
PNEG_00230	295.94	304.725	209.121
PNEG_00231	0	18.3469	31.9611
PNEG_00232	294.204	440.636	95.951
PNEG_00233	148.287	83.2846	48.3618
PNEG_00234	0	45.2378	78.8063
PNEG_00235	65.2381	146.563	180.851
PNEG_00236	0	171.782	427.502
PNEG_00237	0	53.8789	156.433
PNEG_00238	106.075	9.92946	34.5951
PNEG_00239	0	54.1695	0
PNEG_00240	0	109.181	63.3992
PNEG_00241	149.006	83.6884	106.912
PNEG_00242	82.7167	69.6862	13.4885
PNEG_00243	0	0	157.948
PNEG_00244	0	145.731	253.87
PNEG_00245	112.989	211.532	257.949
PNEG_00246	0	18.3212	31.9163
PNEG_00247	0	18.8061	32.7611
PNEG_00248	69.7896	130.657	159.327
PNEG_00249	0	257.509	99.6873
PNEG_00250	0	35.1654	24.5039
PNEG_00251	30.1735	45.1915	49.2035
PNEG_00252	0	104.893	70.2798
PNEG_00253	411.54	776.391	433.629
PNEG_00254	254.621	204.295	71.1783
PNEG_00255	0	77.4642	134.946
PNEG_00256	138.321	284.853	135.335
PNEG_00257	0	502.679	437.845
PNEG_00258	302.085	282.774	1083.73
PNEG_00259	0	62.9754	7.56087
PNEG_00260	104.8	113.797	95.702
PNEG_00261	89.8139	353.105	175.75
PNEG_00262	76.4151	114.449	249.218
PNEG_00263	33.6004	81.5925	0
PNEG_00264	45.294	25.4392	5.90883
PNEG_00265	0	64.4235	37.4096
PNEG_00266	1940.46	1530.98	1491.73
PNEG_00267	2762.81	2027.58	2847.34
PNEG_00268	0	111.52	0
PNEG_00269	0	0	0
PNEG_00270	179.867	185.206	205.314
PNEG_00272	1013.53	741.745	1141.9
PNEG_00274	125.021	163.841	203.87
PNEG_00275	0	0	0
PNEG_00276	224.806	101.009	161.299
PNEG_00277	21.8826	57.3546	14.2735
PNEG_00278	293.392	137.319	95.686
PNEG_00279	1132.9	296.935	221.689
PNEG_00280	352.286	65.9534	114.894
PNEG_00281	0	104.513	130.047
PNEG_00282	81.077	50.5962	44.0704
PNEG_00283	222.846	146.021	109.018
PNEG_00284	33.4088	43.7825	10.8959
PNEG_00285	0	181.446	0
PNEG_00286	929.983	1175.22	1213.21
PNEG_00287	40.0359	59.9626	26.1144
PNEG_00288	1191.36	446.081	1942.73
PNEG_00289	0	50.3584	17.5453
PNEG_00290	0	41.095	23.856
PNEG_00291	0	47.0728	205.007
PNEG_00292	0	0	0
PNEG_00293	302.583	84.9721	172.696
PNEG_00294	62.5812	11.7162	10.205
PNEG_00295	94.181	511.331	153.58
PNEG_00296	137.591	296.23	224.368
PNEG_00297	297.38	77.9437	174.576
PNEG_00298	42.3269	103.015	48.3153
PNEG_00299	227.342	85.1238	148.289
PNEG_00300	0	0	0
PNEG_00301	0	0	0
PNEG_00302	36.77	144.562	59.9604
PNEG_00303	46.0953	604.082	435.968
PNEG_00304	154.577	202.574	100.827
PNEG_00305	0	285.967	210.073
PNEG_00306	0	36.2116	25.2329
PNEG_00307	0	23.7087	41.3015
PNEG_00308	194.394	545.903	380.395
PNEG_00309	23.5489	65.6392	23.0425
PNEG_00310	95.9305	305.314	187.719
PNEG_00311	27.1887	50.9014	17.7345
PNEG_00312	539.34	60.5836	70.3595
PNEG_00313	0	17.6344	0
PNEG_00314	490.981	259.045	320.255
PNEG_00315	163.156	198.545	399.085
PNEG_00316	31.8358	71.5216	20.7657
PNEG_00317	0	53.9071	0
PNEG_00318	0	251.34	612.983
PNEG_00320	80.4529	112.965	39.3581
PNEG_00321	33.8945	50.7645	44.217
PNEG_00322	0	108.861	0
PNEG_00323	0	99.1341	172.696
PNEG_00324	0	0	0
PNEG_00325	154.754	72.4308	100.942
PNEG_00326	0	64.265	37.3175
PNEG_00327	0	0	0
PNEG_00328	0	1262.31	1522.38
PNEG_00329	75.0085	63.1923	85.6208
PNEG_00330	0	8.08411	14.0829
PNEG_00331	818.418	2068.47	1734.96
PNEG_00332	0	53.9771	19.4546
PNEG_00333	0	32.3791	0
PNEG_00334	0	42.0344	16.8983
PNEG_00335	0	46.2876	0
PNEG_00336	0	0	0
PNEG_00337	0	593.711	0
PNEG_00338	0	78.0006	135.881
PNEG_00339	875.777	491.876	357.029
PNEG_00340	72.9523	13.6578	0
PNEG_00341	0	26.1207	45.5035
PNEG_00342	0	0	0
PNEG_00343	147.906	23.0752	48.2377
PNEG_00344	1091.76	757.463	1110.08
PNEG_00345	0	117.192	204.154
PNEG_00346	153.699	302.135	100.254
PNEG_00347	0	156.05	38.8352
PNEG_00348	23.809	49.0315	15.53
PNEG_00349	31.761	41.623	10.3584
PNEG_00350	0	66.0613	35.963
PNEG_00351	0	89.0549	59.6683
PNEG_00352	0	0	0
PNEG_00353	0	19.522	0
PNEG_00354	131.847	74.0514	43.0003
PNEG_00355	0	22.8732	0
PNEG_00356	0	8.53321	14.8652
PNEG_00357	195.826	256.632	170.31
PNEG_00358	803.361	30.0803	209.605
PNEG_00359	79.5623	193.639	337.327
PNEG_00360	0	0	0
PNEG_00361	0	14.6708	102.229
PNEG_00362	326.86	0	0
PNEG_00363	0	0	0
PNEG_00364	0	50.6645	31.5214
PNEG_00365	0	63.7091	47.5646
PNEG_00366	42.2104	110.634	110.131
PNEG_00367	27.5207	118.503	26.9266
PNEG_00368	0	15.926	0
PNEG_00369	37.8825	14.1844	12.3549
PNEG_00370	199.558	112.081	195.25
PNEG_00371	55.6115	83.2905	36.2739
PNEG_00372	0	184.622	64.3239
PNEG_00373	313.158	820.792	663.862
PNEG_00374	2106.95	4207.5	3130.37
PNEG_00375	0	0	0
PNEG_00376	0	131.885	127.638
PNEG_00377	0	127.941	0
PNEG_00378	0	323.719	0
PNEG_00379	159.791	124.647	95.5419
PNEG_00380	66.326	180.05	248.761
PNEG_00381	107.243	80.3469	52.4639
PNEG_00382	0	0	0
PNEG_00383	0	65.9962	19.1614
PNEG_00384	0	9.4407	0
PNEG_00385	829.397	175.979	414.762
PNEG_00386	158.938	44.6333	25.9177
PNEG_00387	0	11.4677	0
PNEG_00388	0	12.9969	30.1884
PNEG_00389	47.3543	35.4618	15.444
PNEG_00390	22.0539	24.773	7.19261
PNEG_00391	110.671	255.538	156.407
PNEG_00392	625.976	585.961	816.616
PNEG_00393	642.023	293.814	395.51
PNEG_00394	112.145	73.4836	36.5748
PNEG_00395	0	0	111.43
PNEG_00396	59.6445	130.274	51.8727
PNEG_00397	83.5859	164.31	109.042
PNEG_00398	0	138.312	56.6922
PNEG_00399	794.752	1190.32	1295.99
PNEG_00400	0	0	0
PNEG_00401	54.0554	91.0798	52.8884
PNEG_00402	0	0	0
PNEG_00403	0	100.481	0
PNEG_00404	0	43.5083	151.587
PNEG_00405	402.571	376.837	361.057
PNEG_00406	0	112.167	268.674
PNEG_00407	214.029	80.1388	34.9014
PNEG_00408	0	10.12	35.2589
PNEG_00409	203.897	165.415	88.6645
PNEG_00410	0	131.017	55.0902
PNEG_00411	0	91.7673	159.863
PNEG_00412	0	33.0151	0
PNEG_00413	0	25.0503	9.69749
PNEG_00414	0	98.4731	98.0255
PNEG_00415	0	991.175	639.508
PNEG_00416	149.783	84.1251	48.8499
PNEG_00417	0	37.019	85.9851
PNEG_00418	119.921	89.8041	156.443
PNEG_00419	231.223	64.9332	0
PNEG_00420	67.8293	165.083	88.4866
PNEG_00421	23.8258	53.5266	31.0819
PNEG_00422	0	273.665	0
PNEG_00423	0	422.445	735.917
PNEG_00424	80.329	101.512	13.0991
PNEG_00425	0	76.5152	22.2155
PNEG_00426	72.0127	114.596	70.4581
PNEG_00427	0	91.1068	264.52
PNEG_00428	193.584	205.37	273.584
PNEG_00429	49.646	120.828	89.0528
PNEG_00430	0	232.425	809.789
PNEG_00431	95.7142	44.7979	109.256
PNEG_00432	0	43.7314	0
PNEG_00433	0	0	0
PNEG_00434	0	0	0
PNEG_00435	0	0	0
PNEG_00436	0	17.1659	14.9518
PNEG_00437	0	357.459	0
PNEG_00438	48.5516	48.4779	42.2253
PNEG_00439	0	212.096	147.793
PNEG_00440	310.24	135.524	202.362
PNEG_00441	52.7892	9.88295	34.4331
PNEG_00442	0	0	0
PNEG_00443	24.0547	99.0748	31.3805
PNEG_00444	0	0	0
PNEG_00445	0	99.3957	108.22
PNEG_00446	3258.82	1974.97	2231.65
PNEG_00447	171.885	205.949	179.386
PNEG_00448	67.4908	63.1765	0
PNEG_00449	0	0	0
PNEG_00450	421.509	0	206.205
PNEG_00451	52.0139	30.8877	8.48184
PNEG_00452	1079.85	846.565	946.484
PNEG_00453	0	0	0
PNEG_00454	0	111.68	25.3763
PNEG_00455	38.8045	47.2211	37.9668
PNEG_00456	1326.71	91.9898	53.4167
PNEG_00457	5101.8	2740.82	4557.6
PNEG_00458	0	52.4351	0
PNEG_00459	0	0	0
PNEG_00460	204.361	66.9541	41.6561
PNEG_00461	0	450.337	261.503
PNEG_00462	993.697	1023.19	1620.41
PNEG_00463	0	132.568	76.98
PNEG_00464	694.445	390.032	452.969
PNEG_00465	199.707	119.642	117.237
PNEG_00466	591.689	738.487	1093.51
PNEG_00467	0	56.3584	92.323
PNEG_00468	1470.84	275.363	399.746
PNEG_00469	148.678	144.741	145.468
PNEG_00470	99.3122	37.1855	129.558
PNEG_00471	350.032	249.019	319.644
PNEG_00472	92.8234	199.846	196.776
PNEG_00473	0	447.755	0
PNEG_00474	0	46.0598	53.4904
PNEG_00475	0	124.145	129.76
PNEG_00476	0	25.1951	87.7821
PNEG_00477	72.0091	37.0157	107.505
PNEG_00478	0	115.514	100.616
PNEG_00479	0	30.0089	0
PNEG_00480	171.012	89.6461	133.858
PNEG_00481	42.7416	44.0103	6.96981
PNEG_00482	0	260.04	69.6924
PNEG_00483	0	0	0
PNEG_00484	0	67.7022	0
PNEG_00485	825.172	617.939	448.532
PNEG_00486	0	124.768	163.014
PNEG_00487	71.0361	212.785	254.843
PNEG_00488	30.6523	177.896	89.9717
PNEG_00489	1153.61	1367.83	1469.11
PNEG_00490	487.543	328.592	508.819
PNEG_00491	0	2101.4	4575.92
PNEG_00492	0	121.476	52.904
PNEG_00493	127.187	190.491	193.575
PNEG_00494	1096.23	599.905	770.045
PNEG_00495	31.0095	66.7626	15.17
PNEG_00496	125.485	187.942	245.552
PNEG_00497	0	208.116	120.849
PNEG_00498	411.061	490.62	737.367
PNEG_00499	21.6931	48.7352	35.3746
PNEG_00500	119.753	89.6785	104.149
PNEG_00501	32.3073	36.2905	52.6831
PNEG_00502	31265	15402.5	23350.7
PNEG_00503	0	0	15.1366
PNEG_00504	0	11.184	77.9322
PNEG_00505	180.386	67.543	235.327
PNEG_00506	87.706	82.0995	100.115
PNEG_00507	0	0	0
PNEG_00508	160.637	120.295	235.753
PNEG_00509	0	85.7316	149.348
PNEG_00510	44.7501	37.7005	29.1893
PNEG_00511	1040.34	630.678	468.551
PNEG_00512	61.9274	92.75	80.7873
PNEG_00513	0	0	0
PNEG_00514	0	11.7758	0
PNEG_00515	62.7246	66.5437	13.6379
PNEG_00516	276.466	227.738	270.497
PNEG_00517	0	39.2616	34.1977
PNEG_00518	0	218.804	333.521
PNEG_00519	534.622	467.084	435.901
PNEG_00520	12542.1	3913.45	8862.62
PNEG_00521	31.8808	107.434	72.7826
PNEG_00522	0	24.1152	0
PNEG_00523	225.72	126.775	73.6157
PNEG_00524	0	0	0
PNEG_00525	0	33.4956	29.1754
PNEG_00526	88.4047	0	28.8321
PNEG_00527	0	45.38	26.3513
PNEG_00528	0	156.483	173.472
PNEG_00529	0	1261.61	0
PNEG_00530	46.6678	55.3748	40.6134
PNEG_00531	864.578	364.19	493.449
PNEG_00532	0	2015.96	0
PNEG_00533	139.782	85.0505	91.1765
PNEG_00534	1529.54	2117.68	2517.4
PNEG_00535	465.971	425.28	607.882
PNEG_00536	573.173	107.307	74.7733
PNEG_00537	260.645	1000.33	297.521
PNEG_00538	0	176.952	205.505
PNEG_00539	1489.89	334.715	826.042
PNEG_00540	54.0554	141.68	158.665
PNEG_00541	61.7577	265.925	241.698
PNEG_00542	886.001	1455.39	1074.71
PNEG_00543	0	0	0
PNEG_00544	139.175	104.223	0
PNEG_00545	0	208.681	363.532
PNEG_00546	0	0	0
PNEG_00547	0	31.3041	21.8133
PNEG_00548	0	15.4403	53.7956
PNEG_00549	59.8938	67.1318	39.1272
PNEG_00550	0	63.5441	55.3484
PNEG_00551	0	75.3742	0
PNEG_00552	205.134	153.617	111.503
PNEG_00553	1045.22	139.773	48.698
PNEG_00554	0	20.0983	35.0122
PNEG_00555	0	38.7321	67.473
PNEG_00556	0	37.3603	0
PNEG_00557	1590.67	1091.92	1729.26
PNEG_00558	2289.26	952.409	2488.71
PNEG_00559	203.156	114.101	198.77
PNEG_00560	0	27.4692	95.7052
PNEG_00561	417.485	254.018	374.433
PNEG_00562	135.795	127.114	22.1439
PNEG_00563	218.402	233.063	227.933
PNEG_00564	0	322.085	70.1357
PNEG_00565	1779.4	1307.54	1530.62
PNEG_00566	0	145.418	126.662
PNEG_00567	0	87.0166	25.2645
PNEG_00568	208.159	350.735	475.219
PNEG_00569	77.7116	138.234	215.461
PNEG_00570	245.008	119.26	271.682
PNEG_00571	12219.8	8293.06	7347.98
PNEG_00572	0	42.5452	28.506
PNEG_00573	0	77.194	74.7086
PNEG_00574	0	309.551	0
PNEG_00575	300.627	28.141	49.0228
PNEG_00576	816.282	1353.55	2053.7
PNEG_00577	2495.82	4257.22	4250.79
PNEG_00578	325.682	345.512	283.246
PNEG_00579	0	0	0
PNEG_00580	53.1589	29.8565	121.36
PNEG_00581	0	135.736	42.9925
PNEG_00582	0	51.0761	0
PNEG_00583	977.593	512.456	127.532
PNEG_00584	244.118	251.365	225.579
PNEG_00585	0	81.5426	11.8376
PNEG_00586	0	101.172	0
PNEG_00587	112.989	179.802	147.399
PNEG_00588	49.9797	37.4278	65.2009
PNEG_00589	108.735	203.569	0
PNEG_00590	414.869	345.437	518.68
PNEG_00591	97.1541	151.573	63.3711
PNEG_00592	2591.27	727.688	422.555
PNEG_00593	21.1634	146.598	62.1197
PNEG_00594	37.9463	85.2494	99.0056
PNEG_00595	0	21.0652	0
PNEG_00596	0	73.0829	127.314
PNEG_00597	148.678	128.04	106.677
PNEG_00598	25.8405	77.4245	0
PNEG_00599	0	0	0
PNEG_00600	134.913	277.835	167.2
PNEG_00601	0	2.52417	0
PNEG_00602	2225.47	374.978	653.229
PNEG_00603	153.224	277.296	283.174
PNEG_00604	0	23.1875	0
PNEG_00605	231.601	289.062	151.068
PNEG_00606	238.929	223.656	188.316
PNEG_00607	512.461	255.841	167.133
PNEG_00608	33.3429	12.4846	32.6231
PNEG_00609	0	81.0567	38.5103
PNEG_00610	0	250.595	0
PNEG_00611	28.1041	157.845	174.15
PNEG_00612	47.7557	35.7624	77.8746
PNEG_00613	0	223.59	219.096
PNEG_00614	0	28.4068	49.486
PNEG_00615	0	35.7764	0
PNEG_00616	52.2992	39.1649	51.1702
PNEG_00617	1199.6	718.669	1173.71
PNEG_00618	0	0	138.719
PNEG_00619	0	0	0
PNEG_00620	363.693	442.577	652.376
PNEG_00621	0	66.7822	99.7179
PNEG_00622	304.805	855.963	99.4084
PNEG_00623	118.218	154.925	141.369
PNEG_00624	0	111.446	181.656
PNEG_00625	0	71.1321	0
PNEG_00626	0	55.6889	80.8438
PNEG_00627	62.098	127.883	81.0099
PNEG_00628	108.213	0	35.2924
PNEG_00629	426.831	279.682	0
PNEG_00630	0	153.368	148.43
PNEG_00631	0	20.5268	11.917
PNEG_00632	0	10.6121	0
PNEG_00633	0	0	0
PNEG_00634	0	219.364	0
PNEG_00635	15.329	91.8341	44.9941
PNEG_00636	0	33.7766	35.3042
PNEG_00637	0	0	0
PNEG_00638	0	30.7681	26.7997
PNEG_00639	0	85.1662	0
PNEG_00640	197.807	111.097	0
PNEG_00641	0	53.2837	74.258
PNEG_00643	37.8189	56.6422	12.3342
PNEG_00644	152.486	285.476	348.119
PNEG_00645	135.548	126.883	353.657
PNEG_00647	0	22.451	78.2214
PNEG_00648	0	58.3647	10.1674
PNEG_00649	0	246.765	214.938
PNEG_00650	939.556	246.259	490.279
PNEG_00651	0	0	0
PNEG_00652	248.63	217.041	162.177
PNEG_00653	0	50.8551	88.5919
PNEG_00654	0	28.8209	12.5518
PNEG_00655	0	18.9263	0
PNEG_00656	0	89.3172	0
PNEG_00657	232.496	43.5267	151.651
PNEG_00658	292.492	405.216	324.334
PNEG_00659	0	10.6299	0
PNEG_00660	42.1291	78.872	75.5692
PNEG_00661	0	45.2103	42.4083
PNEG_00662	527.389	123.419	344.002
PNEG_00663	116.453	50.8708	25.3198
PNEG_00664	1992.87	1441.5	1447.61
PNEG_00665	14.208	42.5593	0
PNEG_00666	31.0464	75.5606	10.1254
PNEG_00667	282.579	70.5375	122.88
PNEG_00668	0	0	0
PNEG_00669	0	66.1759	57.6407
PNEG_00672	250.591	0	0
PNEG_00673	318.49	123.839	143.822
PNEG_00674	1698.72	1166.09	2400.73
PNEG_00675	32.5719	54.8816	53.1146
PNEG_00676	246.819	277.25	402.485
PNEG_00677	794.362	297.433	296.081
PNEG_00678	1705.2	718.288	1204.95
PNEG_00679	167.813	251.338	82.0953
PNEG_00680	135.387	12.6732	66.2321
PNEG_00681	107.354	241.18	140.049
PNEG_00682	346.897	129.889	226.272
PNEG_00683	160.446	150.19	156.982
PNEG_00684	427.486	189.166	329.536
PNEG_00685	1611.01	663.531	630.492
PNEG_00686	0	12.1269	0
PNEG_00687	100.195	37.5161	163.387
PNEG_00688	0	75.0393	112.047
PNEG_00689	95.8097	143.496	54.6824
PNEG_00690	0	106.789	82.6805
PNEG_00691	0	116.343	73.6996
PNEG_00692	0	908.326	1582.34
PNEG_00693	274.345	77.0422	89.474
PNEG_00694	263.694	740.514	1247.01
PNEG_00695	60.2647	26.3257	19.6546
PNEG_00696	171.208	48.0795	27.9178
PNEG_00697	0	0	51.6533
PNEG_00698	89.2621	38.9928	67.9273
PNEG_00699	1729.13	161.859	422.95
PNEG_00700	252.323	94.4774	115.209
PNEG_00701	2857.83	1850.31	1902.92
PNEG_00702	459.529	401.477	274.761
PNEG_00703	0	0	44.5645
PNEG_00704	0	112.127	53.2717
PNEG_00705	558.784	492.703	623.87
PNEG_00706	485.634	477.319	692.927
PNEG_00707	0	267.556	233.047
PNEG_00708	0	61.9164	10.7861
PNEG_00709	321.76	712.82	577.158
PNEG_00710	22.9057	51.4594	14.9408
PNEG_00711	59.112	33.2	77.1146
PNEG_00712	107.338	200.954	87.5176
PNEG_00713	0	86.8001	34.8945
PNEG_00714	0	36.9426	21.4519
PNEG_00715	172.125	32.2244	168.409
PNEG_00716	0	24.5171	0
PNEG_00717	59.4712	172.576	96.9789
PNEG_00718	0	87.9269	30.6345
PNEG_00719	0	103.384	16.3709
PNEG_00720	0	68.3488	21.0118
PNEG_00721	233.703	175.011	194.783
PNEG_00722	0	14.9657	0
PNEG_00723	108.947	81.5864	11.8439
PNEG_00724	9644.45	6284.38	6903.57
PNEG_00725	52.9093	133.723	69.0228
PNEG_00726	0	91.7468	0
PNEG_00727	0	0	0
PNEG_00728	321.15	360.745	221.115
PNEG_00729	9830.77	5140.62	7435.02
PNEG_00730	187.767	285.129	81.6506
PNEG_00731	0	0	94.7152
PNEG_00732	41.3331	38.6909	134.803
PNEG_00733	0	26.4868	0
PNEG_00734	3314.17	1499.45	2161.75
PNEG_00735	0	110.241	117.361
PNEG_00736	0	170.587	148.585
PNEG_00737	0	227.116	131.882
PNEG_00738	84.748	349.055	82.9185
PNEG_00739	133.384	49.9429	65.2521
PNEG_00740	0	127.458	0
PNEG_00741	77.7246	87.3074	63.3723
PNEG_00742	83.5954	46.951	54.5272
PNEG_00743	0	36.4462	49.3818
PNEG_00744	0	72.555	19.957
PNEG_00745	0	18.9224	8.24093
PNEG_00746	99.0034	80.3181	21.5258
PNEG_00747	0	4.91808	8.56752
PNEG_00748	1598.76	598.624	521.415
PNEG_00749	96.2035	270.161	94.1266
PNEG_00750	298.43	55.8707	175.193
PNEG_00751	106.937	86.7544	58.1269
PNEG_00752	116.896	0	76.248
PNEG_00753	0	73.4204	0
PNEG_00754	79.3755	14.8603	51.7746
PNEG_00755	121.848	21.425	0
PNEG_00756	0	10.9037	0
PNEG_00757	89.5759	16.77	116.856
PNEG_00758	237.394	88.8873	464.537
PNEG_00759	0	390.459	680.198
PNEG_00760	79.75	89.5825	0
PNEG_00761	388.788	509.51	443.794
PNEG_00762	0	0	0
PNEG_00763	0	145.878	18.1519
PNEG_00764	239.921	89.8336	78.2471
PNEG_00765	52.3803	49.0319	51.2495
PNEG_00766	0	52.5884	45.8057
PNEG_00767	0	31.0924	23.2133
PNEG_00768	0	122.445	130.353
PNEG_00769	0	56.8641	66.0398
PNEG_00770	0	8.64742	60.2572
PNEG_00771	0	13.4461	46.8473
PNEG_00772	48.3707	153.947	47.3264
PNEG_00773	14.3741	16.1463	14.0638
PNEG_00774	0	100.499	175.074
PNEG_00775	0	23.4492	40.8495
PNEG_00776	0	12.5976	43.8911
PNEG_00777	0	525.35	457.592
PNEG_00778	142.672	293.814	93.0612
PNEG_00779	177.015	152.444	173.194
PNEG_00780	593.571	111.126	580.757
PNEG_00781	0	19.9715	0
PNEG_00782	0	29.643	0
PNEG_00783	30.2005	130.042	157.592
PNEG_00784	188.124	176.099	30.6772
PNEG_00785	42.0529	7.87294	13.715
PNEG_00786	0	32.5901	28.3867
PNEG_00787	0	109.617	119.349
PNEG_00788	109.158	20.436	35.6005
PNEG_00789	283.604	53.0949	46.2469
PNEG_00790	938.59	790.732	1113.12
PNEG_00791	702.813	263.154	343.82
PNEG_00792	0	166.792	0
PNEG_00793	273.32	79.1872	106.974
PNEG_00794	0	254.639	80.6532
PNEG_00795	110.513	206.896	36.0423
PNEG_00796	42.3957	158.742	96.7877
PNEG_00797	0	0	0
PNEG_00798	225.074	569.729	588.094
PNEG_00799	0	100.074	87.1669
PNEG_00800	0	57.8245	100.733
PNEG_00801	104.761	137.289	102.499
PNEG_00802	37.7556	282.737	172.389
PNEG_00803	42.8119	23.3143	13.965
PNEG_00804	95.6424	137.277	41.5901
PNEG_00805	2854.66	3843.83	3759.86
PNEG_00806	0	91.0967	79.3473
PNEG_00807	352.697	247.613	115.027
PNEG_00808	84.4208	102.732	55.0655
PNEG_00809	99.2259	473.703	388.335
PNEG_00810	178.959	33.5038	58.3651
PNEG_00811	0	185.832	46.2469
PNEG_00812	816.95	1651.81	1225.61
PNEG_00813	1570.98	1624.62	2293.4
PNEG_00814	2587.77	2466.4	2493.55
PNEG_00815	153.382	86.1465	50.0237
PNEG_00816	302.165	305.477	236.513
PNEG_00817	0	108.214	161.584
PNEG_00818	0	115.304	160.692
PNEG_00819	114.714	107.381	93.5312
PNEG_00820	0	30.4019	42.3692
PNEG_00821	1855.58	1800.13	1540.45
PNEG_00822	0	105.539	122.57
PNEG_00823	0	55.5628	96.7928
PNEG_00824	80.895	30.2895	79.1486
PNEG_00825	166.368	77.8666	27.1294
PNEG_00826	497.269	356.869	324.356
PNEG_00827	591.336	361.001	436.024
PNEG_00828	157.091	514.673	358.633
PNEG_00829	5750.82	3924.97	4320.9
PNEG_00830	0	0	6.83162
PNEG_00831	0	0	0
PNEG_00832	132.328	49.5474	53.9462
PNEG_00833	45.8142	68.6169	89.6503
PNEG_00834	159.614	338.664	312.336
PNEG_00835	0	82.0754	53.6171
PNEG_00836	0	0	0
PNEG_00837	0	53.3311	69.6788
PNEG_00838	0	48.6628	5.65152
PNEG_00839	1512.23	424.668	1479.58
PNEG_00840	0	211.493	138.161
PNEG_00841	0	83.3031	72.5589
PNEG_00842	49.4282	74.0297	0
PNEG_00843	0	0	0
PNEG_00844	94.3124	52.9701	30.7588
PNEG_00845	0	54.3319	31.5496
PNEG_00846	0	127.941	148.585
PNEG_00847	110.949	72.6998	72.3693
PNEG_00848	0	106.616	69.6489
PNEG_00849	297.937	204.52	291.505
PNEG_00850	179.487	142.811	321.955
PNEG_00851	0	42.2274	29.4248
PNEG_00852	206.807	167.776	157.378
PNEG_00853	822.916	493	590.444
PNEG_00854	0	22.9979	0
PNEG_00855	116.612	0	38.0314
PNEG_00856	51.346	99.111	33.4917
PNEG_00857	2335.24	437.193	507.74
PNEG_00858	295.509	119.868	160.628
PNEG_00859	778.415	582.924	1015.48
PNEG_00860	0	20.0665	34.9567
PNEG_00861	0	57.8164	67.1458
PNEG_00862	0	482.501	490.315
PNEG_00863	0	0	0
PNEG_00864	3305.57	2011.27	2425.66
PNEG_00865	0	56.5549	295.563
PNEG_00866	156.62	51.3127	12.7699
PNEG_00867	0	70.8124	0
PNEG_00868	0	0	116.097
PNEG_00869	0	76.1298	0
PNEG_00870	282.236	200.788	165.686
PNEG_00871	322.381	238.794	205.709
PNEG_00872	212.015	297.694	380.303
PNEG_00873	0	46.3986	80.8284
PNEG_00874	0	0	0
PNEG_00875	0	36.8038	21.3713
PNEG_00876	142.058	33.2444	57.9132
PNEG_00877	151.507	94.548	164.707
PNEG_00878	416.2	272.716	237.542
PNEG_00879	1295.38	606.289	422.473
PNEG_00880	0	95.0773	87.6859
PNEG_00881	0	80.9297	140.983
PNEG_00882	249.345	476.149	520.453
PNEG_00883	0	383.852	835.858
PNEG_00884	191.861	341.233	250.292
PNEG_00885	0	665.697	386.558
PNEG_00886	0	240.304	209.31
PNEG_00887	0	76.9202	0
PNEG_00888	17.6544	52.8829	57.5777
PNEG_00889	45.4141	76.5199	133.301
PNEG_00890	1789.21	468.954	233.411
PNEG_00891	472.071	364.563	250.185
PNEG_00892	0	0	0
PNEG_00893	0	57.601	11.1493
PNEG_00894	42.2104	118.536	165.197
PNEG_00895	374.978	304.206	217.412
PNEG_00896	197.807	0	129.024
PNEG_00897	0	7.04481	36.8171
PNEG_00898	1979.52	1544.15	2331.32
PNEG_00899	140.586	193.012	45.8504
PNEG_00900	0	17.44	121.525
PNEG_00901	134.578	239.354	109.728
PNEG_00902	0	48.348	0
PNEG_00903	0	242.789	0
PNEG_00904	0	279.835	406.238
PNEG_00905	275.057	0	0
PNEG_00906	180.332	123.79	78.4172
PNEG_00907	0	10.1933	35.5145
PNEG_00908	0	60.8092	63.5594
PNEG_00909	306.177	434.002	641.929
PNEG_00910	1765.71	1849.4	2427.97
PNEG_00911	65.9761	123.517	129.104
PNEG_00912	0	81.1617	113.11
PNEG_00913	47.7078	142.946	31.1234
PNEG_00914	54.3774	15.2704	8.86725
PNEG_00915	228.728	256.929	149.194
PNEG_00916	556.773	511.706	660.307
PNEG_00917	317.13	371.072	129.285
PNEG_00918	0	55.6864	32.3361
PNEG_00919	111.423	104.301	0
PNEG_00920	0	56.1417	0
PNEG_00921	122.428	129.882	173.022
PNEG_00922	0	77.8755	77.5212
PNEG_00923	0	546.55	0
PNEG_00925	707.032	302.554	444.709
PNEG_00926	0	317.612	405.75
PNEG_00927	0	27.4097	0
PNEG_00928	0	131.907	0
PNEG_00929	0	0	0
PNEG_00930	0	132.822	154.254
PNEG_00931	0	167.519	0
PNEG_00932	476.356	445.906	466.073
PNEG_00933	0	17.659	0
PNEG_00934	112.163	167.988	219.482
PNEG_00935	0	88.2714	25.6288
PNEG_00936	0	133.033	77.2496
PNEG_00937	0	103.925	98.7504
PNEG_00938	0	214.476	373.626
PNEG_00939	0	172.569	112.733
PNEG_00940	0	46.2717	48.3644
PNEG_00941	75.3429	7.05266	0
PNEG_00942	233.993	613.299	76.3139
PNEG_00943	45.5979	170.732	89.2271
PNEG_00944	464.02	0	275.084
PNEG_00945	78.6867	34.3731	17.1084
PNEG_00946	1110.57	415.832	833.057
PNEG_00947	46.1238	94.9859	30.0854
PNEG_00948	282.974	476.793	553.729
PNEG_00949	209.585	65.3959	182.276
PNEG_00950	84.5743	79.168	6.89571
PNEG_00951	62.6736	58.6673	143.081
PNEG_00952	0	70.4849	24.5576
PNEG_00953	368.661	345.095	291.997
PNEG_00954	422.746	474.866	827.239
PNEG_00955	12129.4	14987.4	15032.3
PNEG_00956	4453.6	2553.45	2632.63
PNEG_00957	0	188.163	46.827
PNEG_00958	0	97.2665	39.1022
PNEG_00959	519.443	97.2475	215.612
PNEG_00960	0	79.0636	120.516
PNEG_00961	210.755	591.847	274.94
PNEG_00962	413.235	203.959	122.519
PNEG_00963	0	55.1206	0
PNEG_00964	0	62.8758	29.2087
PNEG_00965	0	188.635	109.537
PNEG_00966	1626.64	1192.03	1061.02
PNEG_00967	246.977	536.36	515.51
PNEG_00968	20.1541	33.9584	13.146
PNEG_00969	0	44.1533	21.9763
PNEG_00970	0	58.4798	6.78541
PNEG_00971	98.0165	55.0505	31.9668
PNEG_00972	0	0	125.714
PNEG_00973	204.762	345.011	400.684
PNEG_00974	22.7438	46.8379	74.1762
PNEG_00975	0	10.83	0
PNEG_00976	81.6975	214.13	284.209
PNEG_00977	531.961	385.916	477.104
PNEG_00978	0	0	0
PNEG_00979	180.391	135.088	176.497
PNEG_00980	0	0	0
PNEG_00981	0	42.8716	0
PNEG_00982	182.83	308.057	477.021
PNEG_00983	0	45.1105	26.1948
PNEG_00984	402.297	364.028	262.408
PNEG_00985	65.618	104.42	42.8009
PNEG_00986	85.0679	15.926	27.7438
PNEG_00987	0	0	0
PNEG_00988	2021.98	227.127	263.777
PNEG_00989	663.025	356.869	459.504
PNEG_00990	0	136.164	142.322
PNEG_00991	109.086	163.381	35.5771
PNEG_00992	0	0	0
PNEG_00993	181.779	110.603	74.106
PNEG_00994	385.29	288.528	215.413
PNEG_00995	0	200.045	99.5678
PNEG_00996	10.0319	69.4907	16.3589
PNEG_00997	0	46.7997	20.3818
PNEG_00998	849.393	516.812	554.037
PNEG_00999	0	11.0281	0
PNEG_01000	0	0	0
PNEG_01001	0	36.0728	125.681
PNEG_01002	181.557	186.946	29.6063
PNEG_01003	0	0	35.6922
PNEG_01004	75.2342	42.255	24.5367
PNEG_01005	437.113	351.887	185.326
PNEG_01006	34.4982	206.675	118.137
PNEG_01007	0	68.9515	12.0117
PNEG_01008	0	31.9802	0
PNEG_01009	0	397.653	1847.28
PNEG_01010	0	42.7732	24.8376
PNEG_01011	0	0	35.3489
PNEG_01012	0	0	65.4698
PNEG_01013	308.241	180.336	62.8306
PNEG_01015	0	34.4998	60.1002
PNEG_01016	43.5424	154.884	142.008
PNEG_01017	4243.23	1509.35	1660.65
PNEG_01018	1503.71	788.25	686.583
PNEG_01019	0	88.7028	115.893
PNEG_01020	0	22.4157	0
PNEG_01021	911.183	341.175	148.585
PNEG_01022	0	0	20.1783
PNEG_01023	0	65.2693	151.603
PNEG_01024	216.221	111.32	141.036
PNEG_01025	319.824	179.628	365.073
PNEG_01026	0	27.0318	15.6969
PNEG_01027	85.8137	168.689	153.929
PNEG_01028	3049.71	4025.21	4102.83
PNEG_01029	31.0037	92.8697	80.8916
PNEG_01030	0	107.543	46.8362
PNEG_01031	0	24.6794	64.4888
PNEG_01033	63.3786	320.367	62.0104
PNEG_01034	0	89.3008	38.8852
PNEG_01035	1416.66	1202.33	1447.68
PNEG_01036	11900	5598.97	6179.02
PNEG_01037	304.805	913.027	1093.49
PNEG_01038	12605.9	8192	10001.4
PNEG_01039	69.0766	77.5932	45.0569
PNEG_01040	609.382	142.607	0
PNEG_01041	0	0	0
PNEG_01042	188.37	82.2867	20.4782
PNEG_01043	135.795	25.4228	66.4316
PNEG_01044	193.474	259.586	189.297
PNEG_01045	0	110.703	0
PNEG_01046	116.923	58.3727	25.422
PNEG_01047	0	22.1916	38.6587
PNEG_01048	109.957	20.5856	35.861
PNEG_01049	144.656	135.409	165.122
PNEG_01050	0	17.5124	61.0148
PNEG_01051	292.105	109.373	15.8777
PNEG_01052	17.2359	61.3096	28.1064
PNEG_01053	0	0	0
PNEG_01054	2692.31	1795.65	2085.4
PNEG_01055	0	153.181	44.4747
PNEG_01056	95.1753	267.274	388.003
PNEG_01058	59.7916	11.1939	0
PNEG_01059	58.4079	138.508	171.441
PNEG_01060	0	0	62.3241
PNEG_01062	256.129	191.805	250.599
PNEG_01063	0	28.7945	66.8819
PNEG_01064	0	30.7376	0
PNEG_01065	60.3201	39.5249	39.3453
PNEG_01066	0	98.0226	28.46
PNEG_01067	525.989	295.419	196.051
PNEG_01068	0	146.16	84.8727
PNEG_01069	47.6212	115.9	139.779
PNEG_01070	0	121.217	39.5936
PNEG_01071	145.463	27.2328	0
PNEG_01072	0	109.682	0
PNEG_01073	0	16.7009	9.69789
PNEG_01074	0	110.322	84.0817
PNEG_01075	44.2377	190.485	57.7103
PNEG_01076	169.833	177.145	71.2142
PNEG_01077	317.571	564.814	725.002
PNEG_01078	111.308	72.938	108.909
PNEG_01079	424.515	476.854	646.101
PNEG_01080	690.148	107.672	150.055
PNEG_01081	64.1605	120.118	209.251
PNEG_01082	0	1565.38	2045.22
PNEG_01083	0	29.5191	205.694
PNEG_01084	1172.29	548.676	382.327
PNEG_01085	0	363.07	0
PNEG_01086	0	185.087	48.3644
PNEG_01087	0	64.265	93.2938
PNEG_01088	0	18.1895	0
PNEG_01089	0	32.4596	56.546
PNEG_01090	0	138.853	48.3775
PNEG_01091	455.45	298.435	222.809
PNEG_01092	95.6065	89.4949	124.723
PNEG_01093	0	0	0
PNEG_01094	0	61.1691	35.5198
PNEG_01095	421.347	302.383	503.863
PNEG_01096	416.636	390.003	135.881
PNEG_01097	314.534	164.88	102.581
PNEG_01098	12.6361	35.485	12.3633
PNEG_01099	28609.9	11279.5	17783.3
PNEG_01100	77.8589	145.764	50.7854
PNEG_01101	590.781	408.381	340.888
PNEG_01102	0	52.7494	15.3153
PNEG_01103	0	0	0
PNEG_01104	156.43	245.271	331.615
PNEG_01105	217.839	542.411	341.018
PNEG_01106	88.1295	65.9967	35.9279
PNEG_01107	0	0	28.8321
PNEG_01108	181.071	322.043	265.743
PNEG_01109	249.078	419.681	426.477
PNEG_01110	126.08	417.006	589.379
PNEG_01111	43.2638	40.4982	28.2198
PNEG_01112	0	63.2053	0
PNEG_01113	47.3543	53.1927	30.888
PNEG_01114	0	175.412	61.115
PNEG_01115	0	50.5505	0
PNEG_01116	80.3573	157.963	39.3113
PNEG_01117	1729.13	404.649	140.983
PNEG_01118	69.2115	123.096	169.293
PNEG_01119	3821.95	3112.55	4300.36
PNEG_01120	0	0	0
PNEG_01121	0	0	0
PNEG_01122	95.1489	190.009	72.407
PNEG_01123	0	257.346	89.6615
PNEG_01124	0	65.5182	25.3635
PNEG_01125	0	0	0
PNEG_01126	1525.82	1047.41	884.669
PNEG_01127	393.778	147.443	224.745
PNEG_01128	0	212.38	369.975
PNEG_01129	72.483	217.119	23.6394
PNEG_01130	818.024	653.425	551.362
PNEG_01131	347.871	195.38	181.526
PNEG_01132	0	267.556	466.095
PNEG_01133	0	0	91.9154
PNEG_01134	54.7115	163.885	53.5303
PNEG_01135	76.7541	43.1086	12.5162
PNEG_01137	0	382.952	222.373
PNEG_01138	0	87.7464	65.5106
PNEG_01139	0	0	13.8965
PNEG_01140	0	0	0
PNEG_01141	0	12.8327	22.3551
PNEG_01142	0	0	0
PNEG_01143	56.9224	31.9702	37.129
PNEG_01144	0	54.8121	31.8284
PNEG_01145	377.069	674.555	587.553
PNEG_01146	92.3912	69.1881	60.2644
PNEG_01147	0	191.859	41.7783
PNEG_01148	65.8737	86.3279	42.9677
PNEG_01149	0	0	0
PNEG_01150	542.262	406.079	0
PNEG_01151	0	32.8838	19.095
PNEG_01152	28.8352	59.3823	75.2339
PNEG_01153	1704.98	1046.26	1235.68
PNEG_01154	761.728	541.907	794.969
PNEG_01155	415.92	685.226	841.012
PNEG_01156	105.734	250.826	379.353
PNEG_01157	0	48.5333	169.095
PNEG_01158	409.93	153.49	44.5645
PNEG_01159	60.9179	96.9404	49.669
PNEG_01160	0	139.172	60.611
PNEG_01161	0	40.8177	10.158
PNEG_01162	166.972	41.6795	90.7595
PNEG_01163	0	76.2827	398.664
PNEG_01165	177.491	121.84	38.591
PNEG_01166	154.049	793.108	703.376
PNEG_01167	102.069	164.571	17.9295
PNEG_01168	128.737	108.457	125.958
PNEG_01169	530.223	794.127	172.926
PNEG_01170	878.516	394.732	630.337
PNEG_01171	207.73	275.009	198.406
PNEG_01172	0	57.5401	16.7062
PNEG_01173	122.529	137.636	319.69
PNEG_01174	0	156.465	340.712
PNEG_01175	425.34	637.04	638.108
PNEG_01176	0	37.6837	0
PNEG_01177	0	106.224	16.8225
PNEG_01178	102.941	77.0885	67.1458
PNEG_01179	307.398	43.1621	50.1269
PNEG_01180	3055.32	2574.01	3131.72
PNEG_01181	0	262.675	457.592
PNEG_01182	4370.65	2850.09	3811.83
PNEG_01183	75.1413	56.2704	49.0127
PNEG_01184	0	166.606	399.074
PNEG_01185	95.986	143.76	125.218
PNEG_01186	7732.84	5308.25	6199.83
PNEG_01187	0	22.2527	0
PNEG_01188	0	119.05	55.304
PNEG_01189	0	34.6198	10.0515
PNEG_01190	0	37.2368	43.2455
PNEG_01191	75.9468	37.9157	8.25636
PNEG_01192	0	126.958	221.167
PNEG_01193	123.855	46.375	20.1968
PNEG_01194	0	55.981	0
PNEG_01195	0	94.7109	137.492
PNEG_01196	0	42.2201	73.5493
PNEG_01197	0	194.201	0
PNEG_01198	2065.5	805.61	898.181
PNEG_01199	84.748	126.929	221.116
PNEG_01200	0	16.102	0
PNEG_01201	0	21.5299	12.502
PNEG_01202	0	0	0
PNEG_01203	112.519	231.717	146.786
PNEG_01204	11449.2	6747.17	7578.4
PNEG_01205	6086.9	3734.6	3881.88
PNEG_01206	0	48.1414	27.9548
PNEG_01207	0	0	0
PNEG_01208	24.0078	22.4453	0
PNEG_01209	75.3926	70.5732	245.883
PNEG_01210	0	61.1618	0
PNEG_01211	0	0	0
PNEG_01212	0	31.7916	55.3823
PNEG_01213	0	45.0708	9.81443
PNEG_01214	91.5158	154.198	268.62
PNEG_01215	728.882	600.414	142.629
PNEG_01217	82.3733	30.8431	80.595
PNEG_01218	0	50.0912	43.6305
PNEG_01219	196.889	368.607	417.384
PNEG_01220	226.656	95.4942	166.355
PNEG_01221	0	57.3539	49.9566
PNEG_01222	53.5417	110.262	17.4619
PNEG_01223	0	84.2445	26.6832
PNEG_01224	0	18.034	31.4161
PNEG_01225	0	109.454	223.393
PNEG_01226	62.293	122.453	142.212
PNEG_01227	1294.61	1060.37	1161.1
PNEG_01228	0	0	85.5311
PNEG_01229	243.294	204.968	396.736
PNEG_01230	1351.16	1973.08	2159.26
PNEG_01231	2214.55	1690.28	2388.97
PNEG_01232	0	49.42	28.6973
PNEG_01233	432.282	647.438	563.933
PNEG_01234	0	166.199	231.621
PNEG_01235	46.5689	148.221	121.509
PNEG_01236	0	0	46.5397
PNEG_01237	0	0	0
PNEG_01238	0	0	0
PNEG_01239	861.648	80.6564	93.6707
PNEG_01240	62.6156	46.8904	102.106
PNEG_01241	0	18.9547	0
PNEG_01242	117.465	87.9647	140.469
PNEG_01243	120.179	44.9986	39.1948
PNEG_01244	583.183	36.3936	190.198
PNEG_01245	1833.75	767.392	1090.57
PNEG_01246	0	0	0
PNEG_01247	49.7448	48.8931	16.2236
PNEG_01248	0	52.3433	13.0264
PNEG_01249	1108.43	69.1719	361.502
PNEG_01250	115.817	94.0736	113.442
PNEG_01251	127.135	191.851	248.784
PNEG_01252	0	22.3563	19.4729
PNEG_01253	0	0	88.9825
PNEG_01254	0	108.465	47.2376
PNEG_01255	45.3532	42.4541	0
PNEG_01256	88.5412	91.1694	105.881
PNEG_01257	0	36.0823	125.714
PNEG_01258	0	29.5338	0
PNEG_01259	154.98	38.6861	0
PNEG_01260	0	42.6487	37.1479
PNEG_01261	0	0	0
PNEG_01262	1374.21	1858.08	1842.52
PNEG_01263	22.7209	97.8351	74.1014
PNEG_01264	0	305.244	0
PNEG_01265	0	33.1964	12.851
PNEG_01266	139.618	8.7129	30.3565
PNEG_01267	0	0	83.5858
PNEG_01268	0	0	0
PNEG_01269	371.086	191.051	90.7687
PNEG_01270	0	46.8859	72.6021
PNEG_01271	47.3049	106.327	46.2836
PNEG_01272	0	86.2038	75.0854
PNEG_01273	1661.22	844.156	1277.06
PNEG_01274	0	64.1223	0
PNEG_01275	0	0	105.082
PNEG_01276	0	0	0
PNEG_01277	0	167.207	0
PNEG_01278	0	0	0
PNEG_01279	0	124.181	0
PNEG_01280	51.9377	77.7882	186.327
PNEG_01281	1272.97	317.759	0
PNEG_01282	38.5741	72.2166	62.9023
PNEG_01283	635.45	1461.58	1332.28
PNEG_01284	0	130.278	90.7802
PNEG_01285	0	31.7298	36.8498
PNEG_01286	75.6379	134.525	49.3367
PNEG_01287	631.286	236.373	411.772
PNEG_01288	37.4005	91.0253	97.5817
PNEG_01289	661.404	294.084	242.672
PNEG_01290	395.506	185.112	322.473
PNEG_01291	0	8.04069	4.66908
PNEG_01292	117.533	117.354	153.327
PNEG_01293	0	41.8309	0
PNEG_01294	416.667	234.019	226.484
PNEG_01295	914.264	256.746	670.895
PNEG_01296	0	809.542	795.53
PNEG_01297	323.652	121.185	158.332
PNEG_01298	1372.37	2312.36	2461.7
PNEG_01299	174.89	185.538	209.14
PNEG_01300	0	156.392	544.88
PNEG_01301	83.4922	31.262	81.6898
PNEG_01302	0	16.5507	0
PNEG_01303	0	83.5654	145.575
PNEG_01304	599.654	376.416	356.627
PNEG_01305	0	0	0
PNEG_01306	0	0	0
PNEG_01307	111.769	125.549	109.356
PNEG_01308	41.8035	74.3493	6.81684
PNEG_01309	0	11.6189	20.2406
PNEG_01310	133.437	181.116	97.9176
PNEG_01311	24.9053	37.3012	0
PNEG_01312	0	12.7873	44.552
PNEG_01313	0	36.0823	0
PNEG_01314	804.06	903.194	1180.05
PNEG_01315	0	20.07	17.4814
PNEG_01316	0	18.675	32.5328
PNEG_01317	1251.95	117.192	204.154
PNEG_01318	0	0	0
PNEG_01319	0	26.7462	15.531
PNEG_01320	0	33.2555	9.65542
PNEG_01321	542.262	304.559	176.852
PNEG_01322	0	76.993	0
PNEG_01323	41.7132	35.1421	20.4063
PNEG_01324	133.639	183.475	261.509
PNEG_01325	0	297.365	0
PNEG_01326	50.427	188.814	49.3384
PNEG_01327	0	0	0
PNEG_01328	395.613	259.227	193.536
PNEG_01329	0	62.5541	29.7158
PNEG_01330	0	73.0829	95.4852
PNEG_01331	194.698	133.652	105.831
PNEG_01332	0	68.2347	7.66491
PNEG_01333	0	0	0
PNEG_01334	95.7946	197.276	249.937
PNEG_01335	44.9014	109.281	43.9321
PNEG_01336	537.624	684.43	771.493
PNEG_01337	79.4602	81.8188	25.9149
PNEG_01338	53.1518	39.8073	8.66626
PNEG_01339	0	44.0063	76.6609
PNEG_01340	229.233	418.431	429.879
PNEG_01341	86.9506	59.6878	28.3578
PNEG_01342	0	48.8793	14.1917
PNEG_01343	0	9.06221	15.7868
PNEG_01344	410.761	205.068	223.274
PNEG_01345	0	28.3558	0
PNEG_01346	34.9817	163.728	125.497
PNEG_01347	341.773	347.348	207.006
PNEG_01348	0	47.4109	13.7598
PNEG_01349	0	0	0
PNEG_01350	0	59.918	14.9114
PNEG_01351	1306.35	978.277	1372.83
PNEG_01352	0	48.1386	41.9298
PNEG_01353	128.249	102.043	73.1968
PNEG_01354	180.171	236.116	137.108
PNEG_01355	322.202	1266.74	1891.47
PNEG_01356	0	55.9457	41.7685
PNEG_01357	3918.25	2443.39	2837.66
PNEG_01358	221.855	74.7624	57.8842
PNEG_01359	0	0	0
PNEG_01360	86.0422	241.626	28.0616
PNEG_01361	149.058	139.529	129.635
PNEG_01363	93.1549	52.3201	91.1439
PNEG_01364	63.2009	35.4965	0
PNEG_01365	120.866	56.5698	78.8377
PNEG_01366	118.224	177.067	38.5573
PNEG_01367	1009.41	1168.22	1945.3
PNEG_01368	0	0	118.614
PNEG_01369	0	95.9405	0
PNEG_01370	27.3593	46.1235	8.92289
PNEG_01371	0	101.933	53.2717
PNEG_01372	230.768	457.996	391.393
PNEG_01373	290.415	0	0
PNEG_01374	0	43.759	50.82
PNEG_01375	0	54.465	0
PNEG_01376	0	52.0971	0
PNEG_01377	141.761	285.302	80.9085
PNEG_01378	235.637	328.857	258.496
PNEG_01379	4027.55	2211.79	3327.62
PNEG_01380	243.852	350.005	185.568
PNEG_01381	211.653	39.6246	51.7709
PNEG_01382	0	90.7701	39.5314
PNEG_01383	232.858	174.378	136.698
PNEG_01384	0	58.313	66.1359
PNEG_01386	208.802	39.0909	136.196
PNEG_01387	0	0	0
PNEG_01388	0	0	0
PNEG_01389	0	233.823	135.777
PNEG_01390	0	50.4684	87.9182
PNEG_01391	324.214	43.3556	30.211
PNEG_01392	90.6569	169.723	29.5666
PNEG_01393	0	14.2804	12.4385
PNEG_01394	4771.31	595.508	2074.8
PNEG_01395	0	0	165.528
PNEG_01396	0	74.6336	0
PNEG_01397	0	18.5531	0
PNEG_01398	76.2954	60.7055	93.3104
PNEG_01399	0	106.093	41.0708
PNEG_01400	98.7351	140.61	88.5608
PNEG_01401	0	106.204	74.005
PNEG_01402	0	0	133.964
PNEG_01403	62.7052	43.0443	102.253
PNEG_01404	33.1143	12.399	53.999
PNEG_01405	262.368	61.3991	106.96
PNEG_01406	736.676	1213.67	1345.44
PNEG_01407	395.582	172.804	232.225
PNEG_01408	222.85	506.612	280.336
PNEG_01409	2471.83	1446.14	906.924
PNEG_01410	0	450.221	308.969
PNEG_01411	449.977	842.426	1048.25
PNEG_01412	180.32	114.779	94.0944
PNEG_01413	0	49.6524	0
PNEG_01414	106.832	200.028	243.919
PNEG_01415	0	0	1774.6
PNEG_01416	358.433	738.144	623.457
PNEG_01417	0	150.408	39.6477
PNEG_01418	6569.3	4587.1	5848.43
PNEG_01419	78.0019	350.476	305.272
PNEG_01420	254.374	492.101	400.977
PNEG_01421	135.578	171.33	132.651
PNEG_01422	163.948	230.201	160.408
PNEG_01423	0	0	79.9492
PNEG_01424	1464.65	1261.34	1337.5
PNEG_01425	131.824	38.518	67.1001
PNEG_01426	0	148.374	0
PNEG_01427	76.5369	14.3289	37.4423
PNEG_01428	98.0034	27.5216	0
PNEG_01429	49.646	111.534	89.0528
PNEG_01430	0	84.807	42.2107
PNEG_01431	85.1651	199.303	249.98
PNEG_01432	59.6334	55.8214	77.7947
PNEG_01433	326.86	489.546	1172.62
PNEG_01434	0	0	26.3513
PNEG_01435	131.311	61.4587	42.8256
PNEG_01436	0	50.161	10.9228
PNEG_01437	3173.29	2204.73	1379.9
PNEG_01438	0	19.0845	0
PNEG_01439	0	0	0
PNEG_01440	0	79.4397	0
PNEG_01441	182.046	170.409	89.058
PNEG_01442	3022.21	1832.12	2628.41
PNEG_01443	748.087	196.075	317.173
PNEG_01444	161.439	423.135	631.817
PNEG_01445	167.385	114.902	72.7874
PNEG_01446	271.573	152.528	88.57
PNEG_01447	2244.74	1440.86	1359.6
PNEG_01448	62.4421	233.802	142.553
PNEG_01449	0	290.477	89.2984
PNEG_01450	197.23	73.8487	0
PNEG_01451	572.203	685.601	1157.02
PNEG_01452	0	83.6788	48.5907
PNEG_01453	0	508.962	253.324
PNEG_01454	1507.12	1266.57	1540.12
PNEG_01455	0	238.252	118.584
PNEG_01456	558.143	273.289	196.034
PNEG_01457	0	0	0
PNEG_01458	0	129.79	102.773
PNEG_01459	0	116.069	14.4426
PNEG_01461	0	31.0391	54.0716
PNEG_01462	259.238	0	0
PNEG_01463	0	11.8877	20.709
PNEG_01464	0	185.664	0
PNEG_01465	0	0	85.6665
PNEG_01466	0	388.402	1184.07
PNEG_01467	139.005	130.12	90.6697
PNEG_01468	218.857	109.262	71.3774
PNEG_01469	0	87.942	51.0663
PNEG_01470	0	194.869	145.487
PNEG_01471	424.771	372.766	147.192
PNEG_01472	0	234.384	0
PNEG_01473	0	144.245	96.6467
PNEG_01474	409.134	350.154	609.984
PNEG_01475	92.7597	121.562	15.1262
PNEG_01476	0	79.3773	46.0929
PNEG_01477	59.3716	466.841	193.633
PNEG_01478	30.2275	67.9085	59.1498
PNEG_01479	0	38.8996	67.7649
PNEG_01480	0	0	0
PNEG_01481	749.128	739.49	844.01
PNEG_01482	347.871	364.71	408.433
PNEG_01483	110.853	34.5888	0
PNEG_01484	156.63	86.1878	102.174
PNEG_01485	17.3242	38.9203	50.8507
PNEG_01486	42.3953	137.197	49.381
PNEG_01487	227.725	255.801	259.944
PNEG_01488	129.725	145.719	42.3082
PNEG_01489	31.6569	71.1198	10.3245
PNEG_01490	49.0873	9.18989	0
PNEG_01491	567.86	106.312	370.401
PNEG_01492	0	64.6806	56.3382
PNEG_01493	0	5.12103	17.8421
PNEG_01494	0	99.468	0
PNEG_01495	0	0	0
PNEG_01496	203.163	190.176	110.432
PNEG_01497	0	163.768	197.51
PNEG_01498	52.2992	117.495	119.397
PNEG_01499	151.445	177.205	358.091
PNEG_01500	0	39.7263	34.6025
PNEG_01501	33.0011	154.458	43.0516
PNEG_01502	151.801	127.887	24.754
PNEG_01503	0	42.2201	0
PNEG_01504	0	5.89354	0
PNEG_01506	254.563	63.5441	0
PNEG_01507	0	30.523	24.1693
PNEG_01508	356.371	141.776	145.283
PNEG_01509	0	246.961	391.107
PNEG_01510	0	408.395	118.574
PNEG_01511	0	21.5107	18.7349
PNEG_01512	119.901	44.8947	78.2086
PNEG_01513	58.6125	74.6175	53.5241
PNEG_01514	40.5986	79.8071	39.7222
PNEG_01515	0	0	0
PNEG_01516	109.262	122.734	213.807
PNEG_01517	82.963	20.7103	27.0573
PNEG_01518	265.064	351.392	389.313
PNEG_01519	284.163	354.664	339.812
PNEG_01520	293.528	213.729	255.305
PNEG_01521	0	110.559	55.028
PNEG_01522	0	293.82	204.739
PNEG_01523	28.8229	140.298	18.8005
PNEG_01524	0	42.7405	6.76871
PNEG_01525	97.0886	199.941	269.146
PNEG_01526	57.0665	128.205	93.0576
PNEG_01527	0	448.323	260.333
PNEG_01528	54.4836	21.9391	38.2188
PNEG_01529	123.855	231.875	141.378
PNEG_01530	0	128.683	56.043
PNEG_01531	141.802	26.5475	0
PNEG_01532	142.399	159.956	417.975
PNEG_01533	0	86.1799	75.0646
PNEG_01534	0	240.82	419.519
PNEG_01535	41.5107	194.286	121.844
PNEG_01536	0	30.4318	0
PNEG_01537	0	0	0
PNEG_01538	0	23.1962	10.1022
PNEG_01539	0	19.1396	0
PNEG_01540	0	636.289	591.17
PNEG_01541	0	28.5576	12.433
PNEG_01542	0	41.8643	0
PNEG_01543	0	32.8864	114.579
PNEG_01544	121.736	91.1635	119.108
PNEG_01545	0	142.19	371.551
PNEG_01546	81.9646	30.6901	26.7317
PNEG_01547	0	52.4799	20.3161
PNEG_01548	70.0125	157.34	135.013
PNEG_01549	0	583.007	225.694
PNEG_01550	75.1413	196.946	220.557
PNEG_01551	0	74.6336	43.3383
PNEG_01552	242.857	136.4	118.807
PNEG_01553	0	44.4292	38.6989
PNEG_01554	1138.98	1876.46	1485.85
PNEG_01555	0	0	197.583
PNEG_01556	0	76.1298	88.4143
PNEG_01557	62.79	47.021	20.4782
PNEG_01558	0	0	24.5064
PNEG_01559	0	7.81461	13.6134
PNEG_01560	239.144	190.292	77.9938
PNEG_01561	0	10.3382	0
PNEG_01562	0	767.116	0
PNEG_01563	0	13.6578	47.5849
PNEG_01564	0	69.1784	40.1706
PNEG_01565	1803.76	393.973	735.342
PNEG_01566	238.101	156.016	232.961
PNEG_01567	0	23.9298	0
PNEG_01568	199.142	36.5251	142.923
PNEG_01569	48.8248	27.4222	127.389
PNEG_01570	0	134.728	0
PNEG_01571	1264.53	1380.98	1305.96
PNEG_01572	305.66	658.079	623.046
PNEG_01573	0	58.3453	0
PNEG_01574	0	163.69	241.159
PNEG_01575	1178.92	662.135	624.796
PNEG_01576	162.426	253.405	335.496
PNEG_01577	175.433	229.906	314.684
PNEG_01578	0	0	0
PNEG_01579	0	68.0775	39.5314
PNEG_01580	1459.68	2095.11	2380.29
PNEG_01581	56.8745	0	37.0978
PNEG_01582	0	0	0
PNEG_01583	0	36.2229	15.7755
PNEG_01584	0	0	0
PNEG_01585	585.513	452.17	716.091
PNEG_01586	0	212.222	0
PNEG_01587	0	0	46.0929
PNEG_01588	0	24.7517	0
PNEG_01589	0	167.478	0
PNEG_01590	0	0	0
PNEG_01591	143.581	241.924	210.722
PNEG_01592	668.361	525.582	523.145
PNEG_01593	0	17.0254	0
PNEG_01594	60.1763	16.8998	29.4401
PNEG_01595	0	21.8771	12.7037
PNEG_01596	0	75.0059	52.2655
PNEG_01597	0	125.839	32.8825
PNEG_01598	215.704	514.884	422.095
PNEG_01599	0	76.9006	0
PNEG_01600	0	86.1224	50.0097
PNEG_01601	48.2811	31.6364	39.3657
PNEG_01602	265.342	0	86.5381
PNEG_01603	0	160.834	140.09
PNEG_01604	884.19	413.834	720.918
PNEG_01605	0	114.076	238.471
PNEG_01606	236.242	55.285	77.0472
PNEG_01607	179.534	56.019	0
PNEG_01608	0	196.653	342.579
PNEG_01609	0	89.2377	0
PNEG_01610	132.21	123.759	150.915
PNEG_01611	30.9824	63.8042	10.1045
PNEG_01612	77.7329	160.081	152.11
PNEG_01613	0	16.295	0
PNEG_01614	55.6572	72.9392	0
PNEG_01615	0	49.6978	43.2879
PNEG_01616	0	16.9496	59.054
PNEG_01617	13.6295	45.9296	0
PNEG_01619	0	35.3875	46.2349
PNEG_01620	0	35.6632	0
PNEG_01621	1999.69	1372.7	1304.35
PNEG_01622	429.152	574.595	779.818
PNEG_01623	0	41.9774	2.70839
PNEG_01624	0	27.7705	0
PNEG_01625	16.3601	39.8172	5.33564
PNEG_01626	40.54	15.1794	13.2216
PNEG_01628	23.7005	75.4307	38.6481
PNEG_01629	0	404.649	0
PNEG_01630	474.633	311.005	812.676
PNEG_01631	251.16	129.308	122.869
PNEG_01632	0	17.7084	0
PNEG_01633	40.918	53.6233	33.3622
PNEG_01634	57.8581	50.5489	25.1596
PNEG_01635	0	22.9809	0
PNEG_01636	0	73.4974	80.0224
PNEG_01638	185.519	451.517	378.155
PNEG_01639	0	60.985	0
PNEG_01640	6459.77	4509.93	6078.91
PNEG_01641	0	0	0
PNEG_01642	0	102.519	28.5747
PNEG_01643	0	0	0
PNEG_01644	388.788	109.181	0
PNEG_01646	0	181.6	158.178
PNEG_01647	0	51.0444	74.1014
PNEG_01648	0	6.70878	23.374
PNEG_01649	0	0	57.4388
PNEG_01650	0	71.5848	31.176
PNEG_01651	0	23.8202	103.74
PNEG_01652	0	0	0
PNEG_01653	93.6712	52.61	30.5497
PNEG_01654	0	0	0
PNEG_01655	0	0	0
PNEG_01656	1561.15	1235.51	1596.88
PNEG_01657	110.25	350.888	251.697
PNEG_01658	436.388	408.492	474.408
PNEG_01659	0	32.2244	56.1363
PNEG_01660	0	233.355	813.029
PNEG_01661	0	3030.27	754.123
PNEG_01662	6996.23	3384.88	3668.8
PNEG_01663	0	33.5803	43.8738
PNEG_01664	231.175	270.496	188.487
PNEG_01665	914.913	499.583	422.715
PNEG_01666	361.747	169.311	117.979
PNEG_01667	0	150.112	0
PNEG_01668	0	54.1376	94.3102
PNEG_01669	0	34.9047	35.4699
PNEG_01670	0	62.5383	54.4723
PNEG_01671	66.6919	87.4002	43.5014
PNEG_01672	57.3083	42.916	0
PNEG_01673	1518.41	1340.12	1839.35
PNEG_01674	0	67.479	23.5103
PNEG_01675	866.974	1147	1244.11
PNEG_01676	0	0	0
PNEG_01677	0	58.0776	0
PNEG_01678	0	34.7032	12.0907
PNEG_01679	0	1712.04	0
PNEG_01680	2032.9	598.071	1420.73
PNEG_01681	0	0	20.3647
PNEG_01682	0	0	0
PNEG_01683	0	105.396	45.901
PNEG_01684	0	0	0
PNEG_01685	0	175.588	169.934
PNEG_01686	0	273.32	52.904
PNEG_01687	642.142	1803.28	1047.13
PNEG_01688	217.821	265.066	426.237
PNEG_01689	0	43.4358	0
PNEG_01690	62.129	34.8945	20.2626
PNEG_01691	0	92.9149	40.4655
PNEG_01692	415.516	357.839	343.306
PNEG_01693	0	0	94.974
PNEG_01694	0	107.123	169.649
PNEG_01695	0	0	0
PNEG_01696	317.571	59.4541	0
PNEG_01697	26.1478	4.89526	17.0555
PNEG_01698	54.0122	171.902	88.0769
PNEG_01699	9603.7	12066.3	11832.5
PNEG_01700	29.9545	101.131	88.0805
PNEG_01701	965.039	403.033	314.735
PNEG_01702	0	135.768	0
PNEG_01703	0	30.9296	15.3945
PNEG_01704	0	0	0
PNEG_01705	88.8241	41.5731	21.7266
PNEG_01706	0	15.4971	26.9966
PNEG_01707	878.446	137.049	190.996
PNEG_01708	0	120.826	19.1349
PNEG_01709	0	31.5113	0
PNEG_01710	134.704	117.687	29.2881
PNEG_01711	0	227.661	91.5222
PNEG_01712	421.509	157.826	274.94
PNEG_01713	0	48.2562	37.362
PNEG_01714	0	94.8839	165.292
PNEG_01715	127.376	190.774	124.626
PNEG_01716	0	0	19.0455
PNEG_01717	0	22.9809	0
PNEG_01718	789.694	309.126	468.27
PNEG_01719	0	1229.24	305.913
PNEG_01720	887.528	465.245	549.967
PNEG_01721	154.614	250.867	386.596
PNEG_01722	1661.04	1317.93	2166.9
PNEG_01723	186.357	872.223	547.003
PNEG_01724	37.8657	87.4315	45.2812
PNEG_01725	24.0453	18.0066	0
PNEG_01726	210.755	39.4565	206.205
PNEG_01727	0	49.4551	64.6148
PNEG_01729	175.405	350.277	419.512
PNEG_01730	0	422.037	299.529
PNEG_01731	96.5989	217.017	252.036
PNEG_01732	304.471	194.755	231.699
PNEG_01733	1209.71	514.717	573.862
PNEG_01734	3226.23	0	2455.12
PNEG_01735	0	32.7138	113.978
PNEG_01736	0	33.8472	11.7903
PNEG_01737	0	1865.78	3791.98
PNEG_01738	29.8538	50.3017	9.73643
PNEG_01739	89.1756	121.039	189.043
PNEG_01740	129.573	145.548	211.293
PNEG_01741	0	0	0
PNEG_01742	157.457	250.566	179.734
PNEG_01743	0	965.83	0
PNEG_01744	768.027	287.573	250.482
PNEG_01745	1440.67	1424.44	2466.75
PNEG_01746	2144.08	1729.12	2635.68
PNEG_01747	112.519	189.587	73.393
PNEG_01748	0	101.688	17.7144
PNEG_01749	69.4392	100.751	50.9551
PNEG_01750	0	182.183	0
PNEG_01751	0	78.2911	0
PNEG_01752	0	77.6637	0
PNEG_01753	73.4166	103.085	83.8036
PNEG_01754	80.886	60.5724	105.52
PNEG_01755	0	0	0
PNEG_01756	157.166	228.034	205.03
PNEG_01757	2581.87	934.507	1347.27
PNEG_01758	321.76	110.437	122.427
PNEG_01759	59.5284	181.578	20.4174
PNEG_01760	130.93	36.7681	21.3506
PNEG_01761	0	83.5594	29.1079
PNEG_01762	0	45.0144	19.6043
PNEG_01763	0	97.249	203.295
PNEG_01764	113.264	355.179	129.288
PNEG_01765	0	121.476	0
PNEG_01766	57.6504	129.516	0
PNEG_01767	69.5511	52.0922	7.55789
PNEG_01768	731.446	1195.09	1192.76
PNEG_01769	0	10.793	225.623
PNEG_01770	0	41.3095	31.9836
PNEG_01771	630.938	519.733	288.082
PNEG_01772	122.001	131.332	109.42
PNEG_01773	0	26.9653	0
PNEG_01774	1590.44	1191.02	1037.4
PNEG_01775	222.586	191.688	188.743
PNEG_01776	0	0	0
PNEG_01777	214.439	66.9105	104.905
PNEG_01778	0	148.674	129.499
PNEG_01779	572.689	503.091	431.02
PNEG_01780	153.508	193.989	62.5809
PNEG_01781	67.8974	76.2685	0
PNEG_01782	0	32.98	57.4527
PNEG_01783	57.1409	53.4883	31.0597
PNEG_01784	278.35	156.334	136.17
PNEG_01785	1336.72	1176.19	1918.2
PNEG_01786	652.347	759.916	874.658
PNEG_01787	30.6384	131.927	59.9539
PNEG_01788	44.6937	100.408	131.186
PNEG_01789	216.29	121.478	117.567
PNEG_01790	38.2016	85.823	80.9832
PNEG_01792	856.15	505.301	279.223
PNEG_01793	0	0	0
PNEG_01794	87.0287	130.345	28.3833
PNEG_01795	0	23.8969	11.8941
PNEG_01796	59.112	265.6	289.18
PNEG_01797	0	157.765	137.417
PNEG_01798	11.8126	33.1725	26.9678
PNEG_01799	0	9.60547	50.1995
PNEG_01800	26.7054	14.999	0
PNEG_01801	258.127	241.626	0
PNEG_01802	0	99.7171	203.326
PNEG_01803	0	66.917	0
PNEG_01804	20.0525	75.0826	13.0797
PNEG_01805	50.9543	73.1356	22.1575
PNEG_01806	75.4768	70.652	49.2316
PNEG_01807	0	12.1269	0
PNEG_01808	45.8142	102.925	104.592
PNEG_01809	0	68.0658	0
PNEG_01810	183.361	118.597	86.9856
PNEG_01811	0	136.136	142.292
PNEG_01812	405.445	212.535	132.231
PNEG_01813	0	437.982	381.492
PNEG_01814	751.773	750.631	0
PNEG_01815	127.774	143.527	83.3437
PNEG_01816	0	44.4437	0
PNEG_01817	141.478	251.624	69.2117
PNEG_01818	0	0	0
PNEG_01819	0	209.291	218.756
PNEG_01821	43.683	40.8906	28.4933
PNEG_01822	221.535	165.899	162.564
PNEG_01823	65.4275	91.8676	74.6842
PNEG_01824	1906.07	1413.11	1690.86
PNEG_01825	0	177.076	25.7062
PNEG_01826	719.938	558.388	553.454
PNEG_01827	252.847	47.3368	82.4629
PNEG_01828	38.4644	158.425	87.8127
PNEG_01829	40.2504	158.245	52.5086
PNEG_01830	0	0	0
PNEG_01831	92.2409	0	58.3702
PNEG_01832	0	0	342.124
PNEG_01833	589.703	521.34	512.865
PNEG_01834	59.4712	50.1026	106.677
PNEG_01835	959.368	628.629	625.771
PNEG_01836	0	0	27.2299
PNEG_01837	0	744.185	0
PNEG_01838	51.7786	242.343	118.208
PNEG_01840	507.217	490.62	303.274
PNEG_01841	0	68.8856	133.335
PNEG_01842	0	178.419	207.209
PNEG_01843	0	37.1855	97.1682
PNEG_01844	68.4473	76.8862	111.616
PNEG_01845	0	135.581	94.4751
PNEG_01847	0	3.86061	0
PNEG_01848	728.68	1147.53	1076.41
PNEG_01849	1569.7	561.026	698.095
PNEG_01850	235.945	220.863	230.852
PNEG_01851	150.283	14.0676	24.5064
PNEG_01852	1531.94	1434.01	1498.86
PNEG_01853	213.353	319.544	243.539
PNEG_01854	74.267	20.8559	84.7744
PNEG_01855	0	64.7934	67.7238
PNEG_01856	0	24.4618	28.409
PNEG_01857	0	0	0
PNEG_01858	0	10.9046	18.9963
PNEG_01859	316.2	84.5677	58.9283
PNEG_01860	411.254	307.972	67.0626
PNEG_01861	0	0	0
PNEG_01862	0	0	90.2245
PNEG_01863	240.696	135.186	274.75
PNEG_01864	0	100.33	20.548
PNEG_01865	0	54.1164	0
PNEG_01866	0	38.7321	0
PNEG_01867	0	47.2673	5.14636
PNEG_01868	72.7938	68.1417	0
PNEG_01869	0	0	0
PNEG_01870	22.1044	12.4148	14.4181
PNEG_01871	1109.09	955.134	723.429
PNEG_01872	0	29.1706	16.9388
PNEG_01873	67.8974	254.228	332.158
PNEG_01874	0	46.6392	0
PNEG_01875	0	712.035	0
PNEG_01876	1688.84	1855.81	2346.85
PNEG_01877	251.862	306.49	266.96
PNEG_01878	156.004	43.8094	25.4393
PNEG_01879	0	42.7732	124.188
PNEG_01880	0	173.014	241.119
PNEG_01881	0	0	28.9456
PNEG_01882	0	78.7294	27.43
PNEG_01883	972.452	777.883	778.466
PNEG_01884	789.544	591.258	257.5
PNEG_01885	18.4091	175.77	102.066
PNEG_01886	214.46	214.135	186.516
PNEG_01887	213.649	313.32	185.81
PNEG_01888	85.8238	321.35	335.884
PNEG_01889	0	14.1146	0
PNEG_01890	0	113.75	39.6314
PNEG_01891	74.2263	118.118	96.8318
PNEG_01892	26.6213	194.373	52.0932
PNEG_01893	31.4787	97.2392	25.6659
PNEG_01894	0	148.181	57.3641
PNEG_01895	131.335	172.115	128.5
PNEG_01896	0	310.453	108.165
PNEG_01897	0	37.0324	64.5121
PNEG_01898	124.654	186.697	101.636
PNEG_01899	0	37.1566	32.7214
PNEG_01900	53.7079	80.4394	87.5807
PNEG_01901	209.449	352.908	614.782
PNEG_01902	433.547	426.124	282.792
PNEG_01903	0	0	22.0774
PNEG_01904	171.213	16.0268	83.7583
PNEG_01905	508.724	428.584	829.569
PNEG_01906	727.139	1157.12	830.015
PNEG_01907	1288.36	1330.13	1573.32
PNEG_01908	339.87	318.144	221.689
PNEG_01909	0	11.8211	0
PNEG_01910	472.521	412.828	496.566
PNEG_01911	3559.92	2794.06	4376.17
PNEG_01912	27.2325	91.7701	26.6446
PNEG_01913	151.734	217.786	247.43
PNEG_01914	127.474	143.191	83.1481
PNEG_01915	0	26.8652	14.6251
PNEG_01916	5273.55	3778.93	3914.26
PNEG_01917	0	29.4099	25.6167
PNEG_01918	0	0	0
PNEG_01919	205.285	230.595	307.975
PNEG_01920	1111.5	1456.63	932.146
PNEG_01921	234.793	820.528	459.449
PNEG_01922	0	156.001	135.881
PNEG_01923	79.6005	37.256	51.9214
PNEG_01924	6742.55	2718.82	2706.46
PNEG_01925	56.2125	63.143	146.664
PNEG_01926	64.5838	54.4098	42.1264
PNEG_01927	0	91.9896	106.833
PNEG_01928	145.463	81.6985	0
PNEG_01929	62.7846	117.542	71.6674
PNEG_01930	0	20.0939	17.5022
PNEG_01931	0	26.8767	6.68864
PNEG_01932	34.9456	45.7964	45.5882
PNEG_01933	0	108.765	94.7367
PNEG_01934	0	64.6729	0
PNEG_01935	0	29.1056	25.3516
PNEG_01936	73.6676	27.5834	72.0773
PNEG_01937	0	0	0
PNEG_01938	0	204.823	67.9641
PNEG_01939	57.8679	92.0868	103.801
PNEG_01940	0	40.0231	39.8429
PNEG_01941	0	43.2067	0
PNEG_01942	142.222	173.069	69.5757
PNEG_01943	195.184	365.414	95.4852
PNEG_01944	0	69.3838	32.9645
PNEG_01945	0	677.395	1442.29
PNEG_01946	67.3836	75.6914	10.9882
PNEG_01947	174.795	261.794	171.021
PNEG_01948	0	14.8326	0
PNEG_01949	0	31.0391	54.0716
PNEG_01950	318.961	325.112	300.517
PNEG_01951	254.795	257.588	249.295
PNEG_01952	265.342	596.114	865.381
PNEG_01953	649.11	607.616	635.097
PNEG_01954	82.8782	201.709	27.0297
PNEG_01955	0	22.832	19.8872
PNEG_01956	0	72.7639	0
PNEG_01957	996.584	1022.71	1360.28
PNEG_01958	110.496	155.149	54.0552
PNEG_01959	237.394	177.775	154.846
PNEG_01960	1336.69	1706.24	1406.91
PNEG_01961	281.355	275.075	285.477
PNEG_01962	40.2602	18.8433	13.1303
PNEG_01963	166.791	363.615	325.841
PNEG_01964	186.357	209.334	486.225
PNEG_01965	0	577.313	431.016
PNEG_01966	0	0	155.456
PNEG_01967	0	52.4251	0
PNEG_01968	120.435	135.284	157.114
PNEG_01969	51.5238	45.0149	33.6077
PNEG_01970	247.951	159.155	207.941
PNEG_01971	462.588	346.414	362.081
PNEG_01972	160.429	548.133	274.689
PNEG_01973	561.82	124.305	416.433
PNEG_01974	0	33.5038	0
PNEG_01975	0	211.894	92.2823
PNEG_01976	56.9703	74.66	111.481
PNEG_01977	0	153.07	114.267
PNEG_01978	0	84.4142	0
PNEG_01979	61.8372	208.384	161.339
PNEG_01980	296.609	111.06	145.103
PNEG_01981	43.4444	97.6303	28.3423
PNEG_01982	0	14.4104	25.1036
PNEG_01983	0	322.071	280.531
PNEG_01984	0	38.3798	0
PNEG_01985	218.944	245.938	428.435
PNEG_01986	0	211.493	46.0537
PNEG_01987	0	1351.01	1046.01
PNEG_01988	24.7503	37.0691	32.288
PNEG_01989	0	43.8071	0
PNEG_01990	0	0	457.592
PNEG_01991	0	34.0954	25.4553
PNEG_01992	158.785	0	51.7859
PNEG_01993	0	46.9145	81.7271
PNEG_01994	288.498	270.056	225.816
PNEG_01995	43.3748	146.167	14.1461
PNEG_01996	152.075	161.334	66.1297
PNEG_01997	0	20.5734	23.8932
PNEG_01998	496.561	539.19	518.231
PNEG_01999	1868.48	1311.78	1828.15
PNEG_02000	0	129.634	150.552
PNEG_02001	0	153.162	29.6461
PNEG_02002	108.664	167.535	102.149
PNEG_02003	0	0	0
PNEG_02004	0	1243.85	0
PNEG_02005	510.722	286.845	310.922
PNEG_02006	332.803	249.223	195.371
PNEG_02007	45.9387	464.423	329.611
PNEG_02008	339.418	524.239	276.742
PNEG_02009	0	349.907	647.651
PNEG_02010	0	46.8984	0
PNEG_02011	0	38.5361	16.7829
PNEG_02012	118.658	244.361	232.193
PNEG_02013	0	29.8821	121.464
PNEG_02014	0	29.5082	102.809
[truncated: 1,573 more rows]
