# Supplementary material for: Precision-cut lung slices as an ex vivo model to study Pneumocystis murina survival and antimicrobial susceptibility
Source: mBio. 2023 Dec 20;15(1):e01464-23. doi: 10.1128/mbio.01464-23 (PMC10790776; doi:10.1128/mbio.01464-23)
Supplement: File S3 — P. murina transcript abundance day 14 in vivo. [file mbio.01464-23-s0003.csv]

tracking_id	Day14_Inoculated_1	Day14_Inoculated_2
PNEG_00001	0	0
PNEG_00002	500.771	459.713
PNEG_00003	135.46	167.771
PNEG_00004	332.257	280.369
PNEG_00005	141.342	264.4
PNEG_00006	223.72	188.768
PNEG_00007	259.133	273.827
PNEG_00008	187.211	201.753
PNEG_00009	104.054	81.8075
PNEG_00011	436.856	311.469
PNEG_00012	332.761	338.41
PNEG_00013	105.82	74.6695
PNEG_00014	314.772	472.964
PNEG_00015	251.249	219.365
PNEG_00016	26.4457	22.7931
PNEG_00017	104.295	141.96
PNEG_00018	406.491	437.819
PNEG_00019	108.978	129.543
PNEG_00020	97.8022	152.832
PNEG_00021	229.457	202.123
PNEG_00022	299.03	354.032
PNEG_00023	57.0852	59.2008
PNEG_00024	149.285	172.02
PNEG_00025	452.766	628.856
PNEG_00026	98.2986	46.3751
PNEG_00027	77.0667	95.3625
PNEG_00028	70.236	46.6497
PNEG_00029	119.401	82.2556
PNEG_00030	142.631	143.346
PNEG_00031	94.6802	79.671
PNEG_00032	44.7263	80.1635
PNEG_00033	164.653	178.869
PNEG_00034	16.8494	28.336
PNEG_00035	66.1389	33.2097
PNEG_00036	17.9133	37.8179
PNEG_00037	46.47	102.494
PNEG_00038	199.379	323.076
PNEG_00039	930.742	1083.8
PNEG_00040	189.919	168.721
PNEG_00041	18.9932	13.1306
PNEG_00042	73.2824	143.637
PNEG_00043	151.454	148.341
PNEG_00044	807.452	777.268
PNEG_00045	43.5669	57.3877
PNEG_00046	117.418	93.8804
PNEG_00047	67.8036	72.6521
PNEG_00048	112.901	331.742
PNEG_00049	94.044	135.041
PNEG_00050	64.1763	49.0403
PNEG_00051	76.4491	74.3271
PNEG_00052	104.273	137.15
PNEG_00053	891.345	1513.75
PNEG_00054	35.919	29.0551
PNEG_00055	132.311	125.361
PNEG_00056	68.1354	38.0905
PNEG_00057	43.6826	35.7488
PNEG_00058	87.8648	69.3355
PNEG_00059	33.6589	33.4669
PNEG_00060	105.6	141.87
PNEG_00061	1652.13	1034.28
PNEG_00062	200.431	190.871
PNEG_00063	82.4972	45.1873
PNEG_00064	24.603	21.9502
PNEG_00065	258.343	295.914
PNEG_00066	176.708	205.209
PNEG_00067	117.228	96.9645
PNEG_00068	31.5079	21.6736
PNEG_00069	5.33651	4.15071
PNEG_00070	25.8789	35.0626
PNEG_00071	1016	982.214
PNEG_00072	120.244	107.087
PNEG_00073	98.4385	102.087
PNEG_00074	28.3221	20.7877
PNEG_00075	13.8223	17.075
PNEG_00077	89.3797	58.9145
PNEG_00078	474.308	417.411
PNEG_00079	123.778	137.699
PNEG_00080	4613.59	3999.84
PNEG_00081	1242.78	1106.38
PNEG_00082	46.2108	57.4255
PNEG_00083	57.7079	43.5932
PNEG_00084	224.769	200.862
PNEG_00085	123.232	95.8494
PNEG_00086	37.7506	35.4074
PNEG_00087	30.121	45.5172
PNEG_00088	86.9214	104.079
PNEG_00089	95.4262	82.5616
PNEG_00090	71.0981	57.7041
PNEG_00091	32.8263	48.4116
PNEG_00092	247.682	191.273
PNEG_00093	502.484	482.3
PNEG_00094	133.2	232.34
PNEG_00095	199.722	261.386
PNEG_00096	19.126	19.8348
PNEG_00097	295.627	340.213
PNEG_00098	72.0788	81.0751
PNEG_00099	54.4905	58.5589
PNEG_00100	46.2599	63.6581
PNEG_00101	156.524	124.245
PNEG_00102	23.8869	55.1568
PNEG_00103	19.1038	41.6049
PNEG_00104	436.05	513.229
PNEG_00105	539.444	399.768
PNEG_00106	1927.63	1722.06
PNEG_00107	76.8442	107.278
PNEG_00108	211.364	227.521
PNEG_00109	12.2542	18.1093
PNEG_00110	33.7896	15.9974
PNEG_00111	44.908	67.2711
PNEG_00112	47.1524	91.6872
PNEG_00113	6.79639	50.2189
PNEG_00114	59.1685	56.441
PNEG_00115	4.07165	9.50073
PNEG_00116	0	8.9433
PNEG_00117	12.9394	38.7086
PNEG_00118	30.5655	50.5567
PNEG_00119	64.0881	70.9949
PNEG_00120	38.4134	48.3628
PNEG_00121	0	57.1579
PNEG_00122	33.9125	32.1888
PNEG_00123	41.0271	95.7321
PNEG_00124	358.818	370.652
PNEG_00125	159.155	166.007
PNEG_00126	35.899	26.3265
PNEG_00127	55.5426	47.0126
PNEG_00128	689.88	605.634
PNEG_00129	457.91	613.454
PNEG_00130	245.715	321.459
PNEG_00131	47.0071	48.7492
PNEG_00132	208.587	201.102
PNEG_00133	202.943	203.229
PNEG_00134	32.6897	41.4844
PNEG_00135	68.3155	63.3538
PNEG_00136	426.134	401.107
PNEG_00137	98.6619	79.9586
PNEG_00138	312.177	319.543
PNEG_00139	82.8662	61.2303
PNEG_00140	211.833	233.937
PNEG_00141	121.138	123.211
PNEG_00142	180.016	227.869
PNEG_00143	465.669	452.743
PNEG_00144	113.242	110.33
PNEG_00145	32.1807	7.509
PNEG_00146	44.8079	43.4214
PNEG_00147	157.768	201.189
PNEG_00148	138.721	123.507
PNEG_00149	166.083	165.685
PNEG_00150	37.3152	32.3149
PNEG_00151	781.145	626.677
PNEG_00152	75.237	110.536
PNEG_00153	35.0847	56.2829
PNEG_00154	59.3792	92.3697
PNEG_00155	701.032	634.576
PNEG_00156	36.1956	25.7848
PNEG_00157	653.763	804.593
PNEG_00158	123.881	226.86
PNEG_00159	54.6808	48.2973
PNEG_00160	88.4054	113.021
PNEG_00161	118.965	85.9213
PNEG_00162	54.017	57.5455
PNEG_00163	455.121	606.19
PNEG_00164	17.9514	80.2843
PNEG_00165	1.96387	11.4561
PNEG_00166	77.7965	68.4024
PNEG_00167	63.1643	79.542
PNEG_00168	521.022	629.078
PNEG_00169	5.48732	6.40202
PNEG_00170	113.323	95.5089
PNEG_00171	84.2554	70.5745
PNEG_00172	285.388	262.48
PNEG_00173	270.573	304.463
PNEG_00174	35.1676	30.1507
PNEG_00175	87.721	78.862
PNEG_00176	0	62.9884
PNEG_00177	265.724	256.494
PNEG_00178	461.278	443.99
PNEG_00179	251.461	242.083
PNEG_00180	29.6147	30.9704
PNEG_00181	143.057	143.366
PNEG_00182	82.749	64.3618
PNEG_00183	60.4018	47.7902
PNEG_00184	2183.14	2102.65
PNEG_00185	685.004	544.016
PNEG_00186	368.917	306.717
PNEG_00187	218.03	222.038
PNEG_00188	243.221	134.368
PNEG_00189	177.285	296.211
PNEG_00190	226.261	277.87
PNEG_00191	21.6104	60.9306
PNEG_00192	219.887	246.476
PNEG_00193	153.493	226.834
PNEG_00194	79.4891	83.9535
PNEG_00195	175.159	151.052
PNEG_00196	399.626	325.081
PNEG_00197	142.974	92.2491
PNEG_00198	18.4319	25.7318
PNEG_00199	183.362	200.143
PNEG_00200	61.1296	75.9506
PNEG_00201	854.036	819.893
PNEG_00202	38.4455	49.4941
PNEG_00203	120.48	104.89
PNEG_00204	670.47	656.837
PNEG_00205	48.7174	34.2252
PNEG_00206	37.0431	40.3367
PNEG_00207	99.5141	100.088
PNEG_00208	121.925	176.118
PNEG_00209	158.006	124.056
PNEG_00210	11.8248	39.4168
PNEG_00211	930.974	733.102
PNEG_00212	100.555	62.109
PNEG_00213	39.0404	62.2881
PNEG_00214	161.982	195.179
PNEG_00215	22.0394	171.422
PNEG_00216	237.144	207.506
PNEG_00217	27.4858	23.1008
PNEG_00218	185.496	203.686
PNEG_00219	262.969	310.737
PNEG_00220	22.5724	20.8783
PNEG_00221	255.571	285.666
PNEG_00222	35.1098	31.6201
PNEG_00223	6.94563	16.2068
PNEG_00224	37.9685	45.4948
PNEG_00225	381.096	220.778
PNEG_00226	10.7508	15.156
PNEG_00227	117.779	91.1178
PNEG_00228	207.902	161.705
PNEG_00229	51.7479	51.2264
PNEG_00230	433.272	342.952
PNEG_00231	34.2313	36.1573
PNEG_00232	53.2862	11.8416
PNEG_00233	106.28	126.234
PNEG_00234	21.8825	7.29432
PNEG_00235	211.842	209.081
PNEG_00236	118.706	164.873
PNEG_00237	62.0532	83.9806
PNEG_00238	13.0369	29.8865
PNEG_00239	54.4214	60.6936
PNEG_00240	113.171	136.925
PNEG_00241	116.819	110.353
PNEG_00242	58.8564	56.1823
PNEG_00243	93.985	70.2674
PNEG_00244	241.691	39.1637
PNEG_00245	276.27	190.437
PNEG_00246	2.53209	2.46181
PNEG_00247	67.6389	70.9728
PNEG_00248	232.039	178.372
PNEG_00249	68.2128	75.3543
PNEG_00250	31.5904	37.0453
PNEG_00251	202.206	197.049
PNEG_00252	29.5511	30.3571
PNEG_00253	3944.37	3809.48
PNEG_00254	411.287	365.649
PNEG_00255	117.766	79.1072
PNEG_00256	128.842	155.886
PNEG_00257	1465.89	1245.53
PNEG_00258	164.141	273.574
PNEG_00259	81.2712	87.0407
PNEG_00260	141.818	132.24
PNEG_00261	160.347	150.022
PNEG_00262	260.988	236.828
PNEG_00263	121.874	106.937
PNEG_00264	78.169	89.4217
PNEG_00265	44.5185	46.7455
PNEG_00266	1570.79	1599.72
PNEG_00267	2705.02	2518.74
PNEG_00268	0	185.814
PNEG_00269	3.88296	14.094
PNEG_00270	413.035	354.74
PNEG_00272	766.468	745.425
PNEG_00274	59.8442	106.931
PNEG_00275	57.2657	94.2612
PNEG_00276	71.5451	90.9361
PNEG_00277	48.4098	59.2317
PNEG_00278	225.841	157.206
PNEG_00279	215.45	227.995
PNEG_00280	346.375	251.685
PNEG_00281	327.06	215.064
PNEG_00282	62.5846	55.7485
PNEG_00283	136.942	132.3
PNEG_00284	22.9073	8.06817
PNEG_00285	7.52308	33.158
PNEG_00286	619.612	767.347
PNEG_00287	108.769	94.2689
PNEG_00288	1610.63	1750.24
PNEG_00289	38.975	44.3892
PNEG_00290	28.7171	32.8905
PNEG_00291	45.5402	82.2271
PNEG_00292	10.4007	20.2241
PNEG_00293	97.8637	70.7897
PNEG_00294	22.2646	28.9671
PNEG_00295	925.398	818.804
PNEG_00296	86.3315	134.296
PNEG_00297	216.215	210.064
PNEG_00298	202.607	196.558
PNEG_00299	169.116	142.976
PNEG_00300	8.03122	74.9597
PNEG_00301	6.782	5.275
PNEG_00302	127.963	97.6788
PNEG_00303	490.192	482.848
PNEG_00304	332.964	273.754
PNEG_00305	196.191	181.056
PNEG_00306	48.5451	32.3085
PNEG_00307	64.7143	37.5916
PNEG_00308	176.043	125.189
PNEG_00309	77.0792	69.67
PNEG_00310	254.418	179.545
PNEG_00311	48.1888	27.0848
PNEG_00312	185.602	129.164
PNEG_00313	164.509	174.397
PNEG_00314	181.895	176.06
PNEG_00315	376.773	307.007
PNEG_00316	104.613	103.792
PNEG_00317	338.988	379.559
PNEG_00318	125.052	154.002
PNEG_00320	138.43	133.171
PNEG_00321	78.0525	93.7918
PNEG_00322	165.498	105.319
PNEG_00323	76.3337	82.9685
PNEG_00324	8.47314	13.7299
PNEG_00325	96.0995	160.392
PNEG_00326	85.8574	105.35
PNEG_00327	41.4476	34.6257
PNEG_00328	1127.27	1278.64
PNEG_00329	32.5082	28.6812
PNEG_00330	37.4286	35.1949
PNEG_00331	1312.91	1325.88
PNEG_00332	165.277	140.756
PNEG_00333	71.5997	38.8669
PNEG_00334	70.3832	80.4645
PNEG_00335	52.777	73.8066
PNEG_00336	72.9285	46.0878
PNEG_00337	205.136	382.929
PNEG_00338	280.284	218.003
PNEG_00339	444.704	398.763
PNEG_00340	20.7634	37.4379
PNEG_00341	74.0057	52.8815
PNEG_00342	54.2158	94.3778
PNEG_00343	125.652	116.831
PNEG_00344	745.263	672.072
PNEG_00345	32.3933	56.6895
PNEG_00346	486.169	487.174
PNEG_00347	137.105	141.387
PNEG_00348	215.922	205.317
PNEG_00349	37.3915	49.2173
PNEG_00350	64.1957	69.2378
PNEG_00351	76.6877	69.9568
PNEG_00352	44.921	157.227
PNEG_00353	46.5415	44.0693
PNEG_00354	85.2862	106.136
PNEG_00355	60.8534	58.396
PNEG_00356	45.4046	41.0485
PNEG_00357	270.232	227.263
PNEG_00358	0	22.6345
PNEG_00359	381.873	340.251
PNEG_00360	10.7245	13.9025
PNEG_00361	58.8003	47.3117
PNEG_00362	63.4295	171.029
PNEG_00363	63.185	92.1468
PNEG_00364	88.2769	126.236
PNEG_00365	81.7605	117.402
PNEG_00366	74.267	77.7273
PNEG_00367	123.545	130.432
PNEG_00368	11.0053	8.5599
PNEG_00369	16.6631	14.104
PNEG_00370	121.34	116.466
PNEG_00371	72.6647	45.8861
PNEG_00372	186.265	214.338
PNEG_00373	919.66	754.697
PNEG_00374	1005.51	1156.63
PNEG_00375	6.94563	25.2106
PNEG_00376	89.111	107.903
PNEG_00377	35.3643	52.7201
PNEG_00378	296.402	252.289
PNEG_00379	88.5465	124.879
PNEG_00380	177.62	220.576
PNEG_00381	162.281	140.936
PNEG_00382	91.9887	61.3272
PNEG_00383	38.7645	41.9747
PNEG_00384	28.0523	15.2225
PNEG_00385	336.922	385.017
PNEG_00386	39.0677	59.9737
PNEG_00387	40.4151	33.2837
PNEG_00388	24.8482	22.121
PNEG_00389	104.76	94.8235
PNEG_00390	39.0881	39.723
PNEG_00391	243.877	228.663
PNEG_00392	194.36	503.907
PNEG_00393	186.422	235.443
PNEG_00394	107.362	103.254
PNEG_00395	150.286	130.644
PNEG_00396	154.583	136.638
PNEG_00397	210.325	216.157
PNEG_00398	204.081	215.991
PNEG_00399	365.004	283.898
PNEG_00400	21.384	13.0166
PNEG_00401	167.837	144.685
PNEG_00402	173.046	370.134
PNEG_00403	57.2839	92.4857
PNEG_00404	184.402	134.073
PNEG_00405	430.971	502.304
PNEG_00406	233.5	184.63
PNEG_00407	120.448	75.3777
PNEG_00408	40.5606	30.46
PNEG_00409	172.339	194.227
PNEG_00410	202.304	241.653
PNEG_00411	82.438	44.3907
PNEG_00412	63.8803	77.1904
PNEG_00413	32.6976	29.0224
PNEG_00414	94.2948	89.2202
PNEG_00415	281.583	301.884
PNEG_00416	36.8175	25.6221
PNEG_00417	56.2787	66.3232
PNEG_00418	114.806	88.0888
PNEG_00419	23.9315	38.5112
PNEG_00420	126.362	163.124
PNEG_00421	129.768	122.75
PNEG_00422	0	161.798
PNEG_00423	408.69	499.521
PNEG_00424	86.7754	89.3177
PNEG_00425	94.5862	90.9327
PNEG_00426	128.566	195.286
PNEG_00427	180.478	143.64
PNEG_00428	475.004	318.81
PNEG_00429	223.512	209.315
PNEG_00430	224.857	181.139
PNEG_00431	120.731	83.3097
PNEG_00432	23.4203	55.2361
PNEG_00433	70.3416	35.1716
PNEG_00434	30.0506	42.2516
PNEG_00435	8.60202	12.4254
PNEG_00436	4.74484	5.07446
PNEG_00437	14.8209	61.4806
PNEG_00438	154.308	135.653
PNEG_00439	131.908	119.697
PNEG_00440	192.654	164.413
PNEG_00441	53.9523	77.5534
PNEG_00442	60.8624	48.0781
PNEG_00443	160.578	163.141
PNEG_00444	0	48.4094
PNEG_00445	276.458	298.502
PNEG_00446	1081.24	981.163
PNEG_00447	221.036	169.499
PNEG_00448	48.0225	74.0242
PNEG_00449	39.2621	31.4417
PNEG_00450	84.5233	65.7418
PNEG_00451	30.2811	32.6741
PNEG_00452	809.397	831.244
PNEG_00453	213.102	264.495
PNEG_00454	84.7238	81.6871
PNEG_00455	55.724	55.4464
PNEG_00456	198.1	332.023
PNEG_00457	430.451	720.943
PNEG_00458	144.937	183.188
PNEG_00459	85.9538	83.5681
PNEG_00460	44.2844	51.4092
PNEG_00461	352.689	484.094
PNEG_00462	334.245	474.953
PNEG_00463	97.7158	128.849
PNEG_00464	494.126	564.614
PNEG_00465	133.832	184.475
PNEG_00466	831.816	851.397
PNEG_00467	135.335	118.891
PNEG_00468	174.427	189.936
PNEG_00469	133.873	143.024
PNEG_00470	111.779	126.914
PNEG_00471	226.42	224.01
PNEG_00472	230.567	256.391
PNEG_00473	172.387	110.016
PNEG_00474	40.8496	24.7579
PNEG_00475	142.408	76.0671
PNEG_00476	90.535	77.1886
PNEG_00477	125.564	107.822
PNEG_00478	75.0343	123.552
PNEG_00479	6.22112	14.5163
PNEG_00480	96.7481	111.209
PNEG_00481	52.5305	52.2552
PNEG_00482	73.2603	78.4839
PNEG_00483	22.6097	25.1224
PNEG_00484	28.8503	41.2403
PNEG_00485	473.274	481.588
PNEG_00486	45.2648	62.0309
PNEG_00487	683.738	596.855
PNEG_00488	410.035	476.226
PNEG_00489	1287.76	1368.1
PNEG_00490	170.3	149.138
PNEG_00491	2704.59	2004.79
PNEG_00492	56.6617	58.7616
PNEG_00493	218.843	220.981
PNEG_00494	427.643	458.199
PNEG_00495	94.0751	82.6881
PNEG_00496	113.639	143.946
PNEG_00497	171.778	185.187
PNEG_00498	327.734	345.777
PNEG_00499	48.8324	35.5804
PNEG_00500	96.5706	95.999
PNEG_00501	148.795	130.686
PNEG_00502	7374.73	6715.95
PNEG_00503	27.0195	44.3664
PNEG_00504	81.9219	108.201
PNEG_00505	112.019	59.886
PNEG_00506	118.572	123.114
PNEG_00507	93.1486	96.6007
PNEG_00508	339.782	345.101
PNEG_00509	165.88	225.787
PNEG_00510	51.5254	58.7635
PNEG_00511	819.721	727.803
PNEG_00512	116.97	143.322
PNEG_00513	34.02	41.1609
PNEG_00514	34.4483	41.351
PNEG_00515	146.336	161.367
PNEG_00516	183.125	213.095
PNEG_00517	52.9053	44.3148
PNEG_00518	192.78	180.814
PNEG_00519	888.767	931.567
PNEG_00520	540.861	799.291
PNEG_00521	221.483	169.381
PNEG_00522	37.4946	25.2747
PNEG_00523	181.885	173.267
PNEG_00524	31.4596	42.6908
PNEG_00525	57.8661	84.6149
PNEG_00526	76.6281	79.1714
PNEG_00527	76.3067	101.628
PNEG_00528	97.3206	128.453
PNEG_00529	680.013	474.663
PNEG_00530	110.802	103.264
PNEG_00531	425.036	367.565
PNEG_00532	592.061	270.884
PNEG_00533	110.763	116.04
PNEG_00534	2262.25	2352.3
PNEG_00535	356.424	379.793
PNEG_00536	142.372	211.091
PNEG_00537	455.219	373.738
PNEG_00538	172.549	134.208
PNEG_00539	772.921	965.476
PNEG_00540	162.942	180.04
PNEG_00541	204.535	222.473
PNEG_00542	638.726	674.414
PNEG_00543	57.6571	0
PNEG_00544	28.8084	47.6149
PNEG_00545	0	145.811
PNEG_00546	86.523	269.189
PNEG_00547	70.0879	60.9076
PNEG_00548	21.3395	59.7518
PNEG_00549	133.567	163.986
PNEG_00550	118.559	119.538
PNEG_00551	189.245	206.612
PNEG_00552	122.961	164.444
PNEG_00553	150.676	129.215
PNEG_00554	19.4439	22.6851
PNEG_00555	16.059	8.32708
PNEG_00556	41.3073	36.1447
PNEG_00557	198.927	250.761
PNEG_00558	612.072	675.708
PNEG_00559	919.887	1093.67
PNEG_00560	32.2695	56.1037
PNEG_00561	216.042	252.055
PNEG_00562	100.137	64.9052
PNEG_00563	62.4434	48.5682
PNEG_00564	253.173	326.752
PNEG_00565	87.7651	75.6492
PNEG_00566	65.3172	66.4352
PNEG_00567	86.1878	143.427
PNEG_00568	350.087	196.891
PNEG_00569	78.4271	88.1664
PNEG_00570	187.012	238.649
PNEG_00571	4574.72	4069.25
PNEG_00572	69.8815	53.474
PNEG_00573	26.079	26.7381
PNEG_00574	70.0064	96.8012
PNEG_00575	276.136	347.879
PNEG_00576	1093.75	1052.54
PNEG_00577	656.538	1015.72
PNEG_00578	564.594	548.377
PNEG_00579	14.9604	11.6361
PNEG_00580	97.6567	90.3995
PNEG_00581	45.1935	67.6497
PNEG_00582	64.0354	56.4734
PNEG_00583	409.77	401.348
PNEG_00584	431.093	462.217
PNEG_00585	106.592	138.787
PNEG_00586	138.826	166.24
PNEG_00587	249.959	292.762
PNEG_00588	171.994	170.489
PNEG_00589	85.81	72.2133
PNEG_00590	199.633	204.888
PNEG_00591	72.8999	76.2533
PNEG_00592	419.045	886.533
PNEG_00593	196.31	165.253
PNEG_00594	274.913	222.226
PNEG_00595	13.8288	40.7596
PNEG_00596	114.893	92.3092
PNEG_00597	198.502	242.063
PNEG_00598	213.011	191.688
PNEG_00599	0	44.2426
PNEG_00600	174.189	120.55
PNEG_00601	36.2809	29.9828
PNEG_00602	915.561	541.927
PNEG_00603	487.639	489.779
PNEG_00604	35.2511	27.4182
PNEG_00605	293.633	305.292
PNEG_00606	525.994	469.421
PNEG_00607	214.362	199.389
PNEG_00608	35.3716	32.209
PNEG_00609	163.964	137.828
PNEG_00610	55.7578	139.6
PNEG_00611	349.043	328.608
PNEG_00612	57.4574	56.223
PNEG_00613	118.778	150.97
PNEG_00614	75.2482	72.7779
PNEG_00615	42.0283	78.8392
PNEG_00616	59.5409	56.8358
PNEG_00617	617.672	878.763
PNEG_00618	49.524	61.6313
PNEG_00619	17.0694	17.702
PNEG_00620	357.591	327.537
PNEG_00621	150.312	154.857
PNEG_00622	512.629	610.349
PNEG_00623	255.919	255.755
PNEG_00624	184.782	276.217
PNEG_00625	111.826	97.4917
PNEG_00626	110.317	99.2733
PNEG_00627	171.118	158.089
PNEG_00628	107.797	172.044
PNEG_00629	154.615	150.323
PNEG_00630	367.404	273.858
PNEG_00631	35.7438	32.4349
PNEG_00632	20.5331	34.793
PNEG_00633	9.30859	41.0277
PNEG_00634	212.222	209.279
PNEG_00635	220.524	215.174
PNEG_00636	70.0219	78.4263
PNEG_00637	46.3339	52.0553
PNEG_00638	111.624	124.029
PNEG_00639	87.4378	83.0491
PNEG_00640	168.897	95.5399
PNEG_00641	159.065	128.302
PNEG_00643	56.2658	46.8077
PNEG_00644	183.463	221.717
PNEG_00645	496.268	596.042
PNEG_00647	66.7116	54.3013
PNEG_00648	144.791	125.166
PNEG_00649	639.456	994.732
PNEG_00650	221.224	219.338
PNEG_00651	207.326	886.914
PNEG_00652	47.8084	70.1861
PNEG_00653	105.427	113.434
PNEG_00654	33.8573	37.1775
PNEG_00655	30.0809	32.5521
PNEG_00656	20.0619	39.6102
PNEG_00657	36.0939	30.4131
PNEG_00658	556.248	552.14
PNEG_00659	27.1786	47.4208
PNEG_00660	286.958	272.157
PNEG_00661	315.06	287.67
PNEG_00662	114.283	80.9289
PNEG_00663	98.4291	94.5253
PNEG_00664	1053.55	850.889
PNEG_00665	34.1888	26.02
PNEG_00666	81.5351	64.6672
PNEG_00667	164.509	117.529
PNEG_00668	49.9141	17.9183
PNEG_00669	85.0569	85.7193
PNEG_00672	48.6289	100.862
PNEG_00673	220.28	227.293
PNEG_00674	62.2668	148.141
PNEG_00675	122.624	161.91
PNEG_00676	126.661	155.639
PNEG_00677	462.454	367.688
PNEG_00678	222.442	284.544
PNEG_00679	100.952	118.203
PNEG_00680	173.4	184.595
PNEG_00681	87.4978	60.4936
PNEG_00682	556.493	401.422
PNEG_00683	133.883	149.339
PNEG_00684	172.449	251.054
PNEG_00685	462.688	350.15
PNEG_00686	13.4081	26.7236
PNEG_00687	59.6269	64.5253
PNEG_00688	189.639	197.627
PNEG_00689	78.0886	87.7311
PNEG_00690	99.2123	73.9782
PNEG_00691	103.784	118.81
PNEG_00692	502.144	927.592
PNEG_00693	181.898	140.099
PNEG_00694	701.052	830.516
PNEG_00695	77.7052	70.9499
PNEG_00696	69.7725	60.2986
PNEG_00697	49.1753	41.4357
PNEG_00698	71.0198	68.4124
PNEG_00699	44.7399	169.642
PNEG_00700	81.6083	80.2319
PNEG_00701	1408.02	1377.92
PNEG_00702	251.671	270.503
PNEG_00703	67.1754	38.499
PNEG_00704	76.7784	57.5264
PNEG_00705	263.024	364.263
PNEG_00706	927.484	1111.71
PNEG_00707	397.512	194.138
PNEG_00708	143.761	151.751
PNEG_00709	428.059	408.488
PNEG_00710	71.4163	69.3764
PNEG_00711	99.4162	148.108
PNEG_00712	104.149	97.2076
PNEG_00713	66.9024	84.3347
PNEG_00714	94.1714	59.347
PNEG_00715	311.752	169.735
PNEG_00716	36.9901	26.5745
PNEG_00717	129.642	180.126
PNEG_00718	264.914	183.365
PNEG_00719	137.039	122.248
PNEG_00720	94.3231	75.417
PNEG_00721	166.289	161.478
PNEG_00722	9.30757	22.5225
PNEG_00723	134.839	133.38
PNEG_00724	6773.31	5840.44
PNEG_00725	173.177	163.18
PNEG_00726	57.0597	30.4091
PNEG_00727	0	22.8234
PNEG_00728	448.252	428.359
PNEG_00729	4080.78	3689.09
PNEG_00730	323.889	403.701
PNEG_00731	11.2714	23.3782
PNEG_00732	57.2162	67.3776
PNEG_00733	109.819	136.666
PNEG_00734	450.196	958.773
PNEG_00735	275.094	255.443
PNEG_00736	745.597	788.51
PNEG_00737	168.715	130.208
PNEG_00738	157.881	141.56
PNEG_00739	48.3169	55.6998
PNEG_00740	55.7823	95.1474
PNEG_00741	117.647	86.0309
PNEG_00742	55.1557	80.7526
PNEG_00743	95.4246	110.569
PNEG_00744	88.6644	84.151
PNEG_00745	55.8997	70.9386
PNEG_00746	179.315	150.761
PNEG_00747	19.3717	20.8826
PNEG_00748	630.842	651.54
PNEG_00749	46.05	64.8587
PNEG_00750	123.546	180.176
PNEG_00751	73.7844	69.943
PNEG_00752	36.295	28.2301
PNEG_00753	32.9782	27.6234
PNEG_00754	10.2689	16.7729
PNEG_00755	45.8965	32.2489
PNEG_00756	16.1998	21.977
PNEG_00757	27.8125	18.9284
PNEG_00758	98.278	100.328
PNEG_00759	809.457	1014.34
PNEG_00760	85.634	69.0132
PNEG_00761	259.035	430.337
PNEG_00762	18.0961	25.3351
PNEG_00763	45.3628	57.6848
PNEG_00764	77.597	72.4255
PNEG_00765	149.083	144.418
PNEG_00766	128.099	95.395
PNEG_00767	52.4867	57.5354
PNEG_00768	225.165	229.245
PNEG_00769	37.9849	38.7135
PNEG_00770	91.188	88.1407
PNEG_00771	60.8602	65.7655
PNEG_00772	136.419	153.806
PNEG_00773	74.198	67.257
PNEG_00774	435.785	283.585
PNEG_00775	27.5469	17.6448
PNEG_00776	50.4907	51.4591
PNEG_00777	508.245	494.139
PNEG_00778	176.27	155.765
PNEG_00779	169.007	141.427
PNEG_00780	383.955	277.734
PNEG_00781	63.4841	37.5699
PNEG_00782	66.591	66.1376
PNEG_00783	109.789	87.2164
PNEG_00784	29.2054	53.0036
PNEG_00785	32.6426	43.5849
PNEG_00786	54.0497	54.3011
PNEG_00787	161.913	139.928
PNEG_00788	27.5377	26.3615
PNEG_00789	86.2218	69.9167
PNEG_00790	4058.96	3948.23
PNEG_00791	95.4699	143.208
PNEG_00792	129.927	81.4975
PNEG_00793	51.6281	41.2562
PNEG_00794	60.7873	64.699
PNEG_00795	77.2046	104.53
PNEG_00796	159.607	157.417
PNEG_00797	31.9692	29.1108
PNEG_00798	1584.88	1463.06
PNEG_00799	109.35	130.772
PNEG_00800	29.9688	24.8636
PNEG_00801	176.189	233.493
PNEG_00802	177.307	213.511
PNEG_00803	56.9251	81.1149
PNEG_00804	188.075	195.687
PNEG_00805	4187.42	3859.07
PNEG_00806	119.606	100.373
PNEG_00807	232.707	216.488
PNEG_00808	164.916	160.551
PNEG_00809	400.513	484.25
PNEG_00810	189.847	117.049
PNEG_00811	141.257	169.798
PNEG_00812	1090.72	1338.3
PNEG_00813	1772.06	2088.9
PNEG_00814	3410.23	3490.45
PNEG_00815	17.8589	52.4756
PNEG_00816	306.476	269.389
PNEG_00817	357.873	301.617
PNEG_00818	122.705	162.37
PNEG_00819	77.9136	79.6468
PNEG_00820	83.6143	91.1794
PNEG_00821	1346.51	1464.88
PNEG_00822	153.155	117.232
PNEG_00823	19.1977	17.9183
PNEG_00824	35.5826	30.118
PNEG_00825	90.3976	117.185
PNEG_00826	91.1374	110.916
PNEG_00827	578.753	603.306
PNEG_00828	286.555	279.787
PNEG_00829	1185.68	1500.88
PNEG_00830	5.41989	10.5389
PNEG_00831	16.7679	13.7052
PNEG_00832	80.461	98.8666
PNEG_00833	117.355	100.037
PNEG_00834	613.977	541.792
PNEG_00835	134.702	124.622
PNEG_00836	31.5544	57.2667
PNEG_00837	78.3133	67.3612
PNEG_00838	66.5824	76.8965
PNEG_00839	1046.67	1095.6
PNEG_00840	155.282	171.93
PNEG_00841	46.0519	86.1894
PNEG_00842	122.137	110.167
PNEG_00843	105.031	79.4235
PNEG_00844	207.422	186.955
PNEG_00845	113.052	123.623
PNEG_00846	38.3113	6.87654
PNEG_00847	162.196	208.212
PNEG_00848	274.44	227.067
PNEG_00849	174.735	232.842
PNEG_00850	226.979	291.229
PNEG_00851	133.063	130.277
PNEG_00852	140.017	93.6443
PNEG_00853	506.757	619.384
PNEG_00854	56.4174	63.6587
PNEG_00855	72.4138	84.4846
PNEG_00856	15.409	21.7084
PNEG_00857	221.55	689.281
PNEG_00858	284.816	235.405
PNEG_00859	312.184	219.317
PNEG_00860	51.3061	98.1463
PNEG_00861	38.6211	30.0393
PNEG_00862	419.557	715.331
PNEG_00863	0	25.7017
PNEG_00864	438.337	706.819
PNEG_00865	554.951	410.36
PNEG_00866	183.878	164.689
PNEG_00867	44.0401	79.5035
PNEG_00868	24.5615	35.8197
PNEG_00869	113.984	107.751
PNEG_00870	129.987	143.135
PNEG_00871	722.978	801.675
PNEG_00872	224.915	321.075
PNEG_00873	201.995	112.222
PNEG_00874	0	0
PNEG_00875	63.5812	43.5188
PNEG_00876	79.0266	91.485
PNEG_00877	126.751	113.323
PNEG_00878	146.726	154.955
PNEG_00879	377.067	651.735
PNEG_00880	95.4811	73.6633
PNEG_00881	206.922	260.988
PNEG_00882	261.936	251.906
PNEG_00883	673.079	533.833
PNEG_00884	106.732	106.182
PNEG_00885	1656.06	1697.56
PNEG_00886	93.407	95.2543
PNEG_00887	125.444	63.6683
PNEG_00888	101.637	87.9351
PNEG_00889	192.122	222.091
PNEG_00890	115.736	75.6159
PNEG_00891	189.324	207.227
PNEG_00892	344.426	248.758
PNEG_00893	31.4009	50.9109
PNEG_00894	706.629	700.82
PNEG_00895	252.798	251.546
PNEG_00896	15.3543	45.7795
PNEG_00897	6.81544	2.27187
PNEG_00898	1045.71	1147.54
PNEG_00899	134.59	169.285
PNEG_00900	98.8228	74.0518
PNEG_00901	226.338	234.951
PNEG_00902	50.1148	38.979
PNEG_00903	397.066	160.943
PNEG_00904	335.182	533.94
PNEG_00905	64.0521	52.5872
PNEG_00906	122.092	94.9627
PNEG_00907	34.5151	43.8296
PNEG_00908	39.4997	62.099
PNEG_00909	400.066	424.722
PNEG_00910	3025.19	3231.74
PNEG_00911	41.8235	80.9933
PNEG_00912	42.6247	74.1587
PNEG_00913	294.549	321.946
PNEG_00914	69.9969	74.1413
PNEG_00915	276.181	249.336
PNEG_00916	419.741	482.323
PNEG_00917	104.62	117.273
PNEG_00918	26.5091	20.9512
PNEG_00919	61.9843	15.6966
PNEG_00920	34.2694	11.5671
PNEG_00921	76.0253	100.196
PNEG_00922	142.223	153.075
PNEG_00923	119.599	190.944
PNEG_00925	239.128	221.057
PNEG_00926	105.35	158.191
PNEG_00927	0	35.3572
PNEG_00928	154.957	99.256
PNEG_00929	0	0
PNEG_00930	460.448	455.699
PNEG_00931	120.391	142.26
PNEG_00932	273.212	316.358
PNEG_00933	15.8637	25.6266
PNEG_00934	42.0807	41.7592
PNEG_00935	58.9649	36.3738
PNEG_00936	16.8537	23.2383
PNEG_00937	59.4109	62.459
PNEG_00938	207.493	203.655
PNEG_00939	131.175	248.112
PNEG_00940	50.5207	58.6934
PNEG_00941	80.4144	90.9759
PNEG_00942	783.288	720.49
PNEG_00943	107.363	78.4592
PNEG_00944	109.12	134.775
PNEG_00945	64.8113	72.3158
PNEG_00946	507.176	369.894
PNEG_00947	118.447	129.257
PNEG_00948	267.243	240.131
PNEG_00949	51.5172	59.0502
PNEG_00950	51.425	58.5078
PNEG_00951	158.92	176.582
PNEG_00952	66.5665	59.3519
PNEG_00953	280.033	310.549
PNEG_00954	696.4	550.164
PNEG_00955	6433.72	7103.4
PNEG_00956	3473.21	3435.27
PNEG_00957	184.823	149.534
PNEG_00958	62.0437	56.3002
PNEG_00959	166.17	201.947
PNEG_00960	103.124	95.6138
PNEG_00961	177.226	307.502
PNEG_00962	170.588	226.808
PNEG_00963	61.3671	59.2523
PNEG_00964	105.147	106.791
PNEG_00965	213.875	165.975
PNEG_00966	456.957	442.871
PNEG_00967	676.738	564.139
PNEG_00968	38.5889	44.2102
PNEG_00969	60.1508	62.38
PNEG_00970	164.658	169.992
PNEG_00971	25.361	23.6708
PNEG_00972	27.4273	29.0903
PNEG_00973	354.308	346.663
PNEG_00974	52.0805	48.7468
PNEG_00975	20.9547	57.0447
PNEG_00976	97.9422	90.1542
PNEG_00977	318.295	335.22
PNEG_00978	85.9933	59.7189
PNEG_00979	95.6833	137.953
PNEG_00980	28.841	112.162
PNEG_00981	55.442	36.5389
PNEG_00982	139.552	93.8254
PNEG_00983	181.841	120.422
PNEG_00984	360.416	337.003
PNEG_00985	102.293	131.065
PNEG_00986	215.705	110.423
PNEG_00987	4.63792	9.4693
PNEG_00988	266.818	179.045
PNEG_00989	404.221	420.314
PNEG_00990	124.203	184.427
PNEG_00991	320.356	226.12
PNEG_00992	0	0
PNEG_00993	203.421	155.934
PNEG_00994	328.267	383.264
PNEG_00995	119.147	138.24
PNEG_00996	94.6126	94.283
PNEG_00997	84.0839	136.46
PNEG_00998	519.216	522.432
PNEG_00999	26.6726	25.4877
PNEG_01000	37.0886	28.8474
PNEG_01001	153.303	168.679
PNEG_01002	174.988	192.739
PNEG_01003	14.1583	47.3527
PNEG_01004	97.088	106.364
PNEG_01005	137.981	152.185
PNEG_01006	249.709	271.634
PNEG_01007	49.5534	72.6377
PNEG_01008	28.729	22.3453
PNEG_01009	201.513	349.093
PNEG_01010	50.2478	37.5499
PNEG_01011	42.0663	40.3534
PNEG_01012	51.9407	24.2395
PNEG_01013	289.112	307.064
PNEG_01015	149.002	107.549
PNEG_01016	189.273	192.344
PNEG_01017	1092.41	1801.82
PNEG_01018	81.7056	105.917
PNEG_01019	59.7639	87.0086
PNEG_01020	57.6999	58.4327
PNEG_01021	347.749	201.712
PNEG_01022	14.4077	34.8639
PNEG_01023	123.282	133.307
PNEG_01024	67.8341	78.8696
PNEG_01025	128.266	127.119
PNEG_01026	38.6049	31.4796
PNEG_01027	210.935	237.461
PNEG_01028	14917.7	14720.8
PNEG_01029	227.824	228.364
PNEG_01030	44.5893	40.4615
PNEG_01031	97.2087	86.2202
PNEG_01033	170.547	245.531
PNEG_01034	46.2842	76.5595
PNEG_01035	917.598	970.294
PNEG_01036	3390.99	3124.35
PNEG_01037	181.392	260.702
PNEG_01038	2797.53	3191.89
PNEG_01039	16.0857	23.6327
PNEG_01040	100.517	99.6428
PNEG_01041	0	84.946
PNEG_01042	98.291	45.4911
PNEG_01043	30.7439	44.4088
PNEG_01044	65.9123	76.8994
PNEG_01045	92.8918	78.6258
PNEG_01046	146.727	134.517
PNEG_01047	74.3748	54.8665
PNEG_01048	22.0491	30.9801
PNEG_01049	72.9858	100.436
PNEG_01050	22.993	38.5915
PNEG_01051	120.298	76.9113
PNEG_01052	41.2518	48.0415
PNEG_01053	0	0
PNEG_01054	999.208	1046.4
PNEG_01055	128.787	163.291
PNEG_01056	311.517	357.22
PNEG_01058	64.2031	78.816
PNEG_01059	236.764	234.698
PNEG_01060	46.9728	67.3017
PNEG_01062	651.116	552.568
PNEG_01063	16.5816	23.7306
PNEG_01064	27.6128	46.2584
PNEG_01065	143.978	118.662
PNEG_01066	90.3153	57.0755
PNEG_01067	256.637	269.929
PNEG_01068	356.871	222.582
PNEG_01069	70.2332	57.5022
PNEG_01070	133.5	123.788
PNEG_01071	122.321	139.052
PNEG_01072	0	23.5807
PNEG_01073	45.0091	58.9448
PNEG_01074	182.014	130.822
PNEG_01075	307.616	284.889
PNEG_01076	131.201	100.583
PNEG_01077	515.611	488.917
PNEG_01078	99.5097	109.911
PNEG_01079	399.086	348.852
PNEG_01080	267.856	243.06
PNEG_01081	351.112	334.426
PNEG_01082	189.302	504.815
PNEG_01083	48.9565	120.581
PNEG_01084	0	5.89804
PNEG_01085	25.0892	117.085
PNEG_01086	184.177	169.614
PNEG_01087	111.023	146.224
PNEG_01088	27.6529	58.1701
PNEG_01089	29.1597	41.5804
PNEG_01090	88.2752	143.29
PNEG_01091	167.928	120.302
PNEG_01092	111.009	122.9
PNEG_01093	368.76	352.006
PNEG_01094	164.852	126.029
PNEG_01095	272.551	279.119
PNEG_01096	97.0213	201.234
PNEG_01097	91.1494	141.791
PNEG_01098	45.6093	45.7738
PNEG_01099	4633.15	5608.67
PNEG_01100	48.349	70.9022
PNEG_01101	407.431	351.651
PNEG_01102	114.214	121.44
PNEG_01103	3.31566	20.6312
PNEG_01104	191.498	244.374
PNEG_01105	447.25	418.013
PNEG_01106	38.7648	38.1322
PNEG_01107	97.2147	78.2818
PNEG_01108	214.342	252.349
PNEG_01109	435.824	468.684
PNEG_01110	256.085	216.943
PNEG_01111	84.516	84.0203
PNEG_01112	126.662	144.945
PNEG_01113	80.867	89.582
PNEG_01114	130.912	150.848
PNEG_01115	36.6785	57.0567
PNEG_01116	76.41	85.7105
PNEG_01117	117.442	130.494
PNEG_01118	220.268	253.503
PNEG_01119	3023.57	3357.4
PNEG_01120	51.8661	40.3412
PNEG_01121	37.3223	65.3154
PNEG_01122	152.228	154.146
PNEG_01123	87.7311	84.835
PNEG_01124	90.047	84.5152
PNEG_01125	47.3141	47.3151
PNEG_01126	989.178	946.795
PNEG_01127	278.916	252.601
PNEG_01128	113.739	149.821
PNEG_01129	461.359	449.283
PNEG_01130	589.819	583.326
PNEG_01131	110.711	148.418
PNEG_01132	360.534	474.559
PNEG_01133	89.3288	56.718
PNEG_01134	77.859	79.2764
PNEG_01135	92.3468	77.2333
PNEG_01137	525.734	635.325
PNEG_01138	98.7489	102.409
PNEG_01139	17.6398	23.5815
PNEG_01140	28.4957	97.5209
PNEG_01141	37.2445	42.7632
PNEG_01142	16.5099	3.8524
PNEG_01143	39.0298	50.4044
PNEG_01144	29.0389	62.8488
PNEG_01145	708.421	705.305
PNEG_01146	268.937	185.936
PNEG_01147	145.838	246.199
PNEG_01148	180.67	195.209
PNEG_01149	1044.81	352.149
PNEG_01150	280.612	360.127
PNEG_01151	30.2982	48.3099
PNEG_01152	96.6186	96.9109
PNEG_01153	1388.4	1327.7
PNEG_01154	447.397	515.077
PNEG_01155	632.783	695.575
PNEG_01156	223.638	194.878
PNEG_01157	73.7835	59.997
PNEG_01158	173.242	105.872
PNEG_01159	35.8587	34.94
PNEG_01160	156.28	115.943
PNEG_01161	24.9826	41.0566
PNEG_01162	146.169	136.651
PNEG_01163	56.2278	43.7337
PNEG_01165	140.07	131.568
PNEG_01166	378.66	362.725
PNEG_01167	138.904	190.478
PNEG_01168	173.211	176.176
PNEG_01169	192.068	266.767
PNEG_01170	184.121	298.792
PNEG_01171	415.207	441.792
PNEG_01172	58.5383	60.1351
PNEG_01173	139.495	119.595
PNEG_01174	25.2285	37.8436
PNEG_01175	212.403	303.02
PNEG_01176	65.1013	43.5465
PNEG_01177	56.7214	101.73
PNEG_01178	133.176	183.343
PNEG_01179	53.6873	68.0497
PNEG_01180	2752.78	2369.48
PNEG_01181	453.791	776.504
PNEG_01182	3544.46	3759.5
PNEG_01183	35.9681	44.6101
PNEG_01184	100.739	145.515
PNEG_01185	101.205	100.932
PNEG_01186	3693.17	3336.15
PNEG_01187	35.6887	94.519
PNEG_01188	227.605	217.768
PNEG_01189	26.3156	32.563
PNEG_01190	27.4472	27.3525
PNEG_01191	43.5589	42.0315
PNEG_01192	151.338	104.062
PNEG_01193	39.2569	34.2727
PNEG_01194	71.8427	76.5111
PNEG_01195	221.432	182.834
PNEG_01196	110.866	88.5005
PNEG_01197	114.069	109.598
PNEG_01198	772.7	647.766
PNEG_01199	192.966	180.787
PNEG_01200	51.9532	50.6539
PNEG_01201	32.2352	23.9152
PNEG_01202	33.2302	20.1027
PNEG_01203	189.964	213.988
PNEG_01204	8311.49	7927.14
PNEG_01205	29.2377	16.9799
PNEG_01206	119.762	106.088
PNEG_01207	8.66908	6.18087
PNEG_01208	13.0448	13.5429
PNEG_01209	88.7581	104.691
PNEG_01210	17.7511	24.3262
PNEG_01211	33.6696	14.5489
PNEG_01212	94.0269	98.7647
PNEG_01213	27.2521	29.0696
PNEG_01214	235.606	237.585
PNEG_01215	230.083	286.038
PNEG_01217	65.0061	80.4009
PNEG_01218	38.0759	59.9036
PNEG_01219	275.095	229.817
PNEG_01220	90.9791	90.0121
PNEG_01221	48.5507	70.9011
PNEG_01222	96.9745	66.8062
PNEG_01223	38.1046	45.2797
PNEG_01224	31.7782	26.1709
PNEG_01225	269.068	214.976
PNEG_01226	149.896	160.466
PNEG_01227	1781.62	1748.86
PNEG_01228	118.749	97.6401
PNEG_01229	308.457	336.618
PNEG_01230	2535.5	2677.05
PNEG_01231	1237.46	1342.17
PNEG_01232	154.816	128.384
PNEG_01233	274.032	313.186
PNEG_01234	121.739	117.914
PNEG_01235	106.035	105.337
PNEG_01236	33.2302	31.5899
PNEG_01237	9.57012	10.5451
PNEG_01238	0	11.066
PNEG_01239	107.757	127.099
PNEG_01240	60.7549	49.1451
PNEG_01241	30.126	25.4694
PNEG_01242	173.241	183.995
PNEG_01243	34.7232	35.4726
PNEG_01244	178.558	301.236
PNEG_01245	499.589	557.903
PNEG_01246	3.04879	3.557
PNEG_01247	137.399	139.154
PNEG_01248	82.1594	102.486
PNEG_01249	38.2399	89.2284
PNEG_01250	22.0064	26.0545
PNEG_01251	262.227	188.263
PNEG_01252	70.6786	73.5983
PNEG_01253	0	27.4541
PNEG_01254	104.933	170.52
PNEG_01255	53.3933	31.4891
PNEG_01256	355.286	396.617
PNEG_01257	162.071	87.2708
PNEG_01258	19.6434	20.6359
PNEG_01259	34.0848	35.8679
PNEG_01260	46.172	49.284
PNEG_01261	0	0
PNEG_01262	920.519	995.605
PNEG_01263	123.162	152.266
PNEG_01264	31.6399	54.6875
PNEG_01265	11.215	18.6354
PNEG_01266	65.6275	76.8012
PNEG_01267	6.63132	25.789
PNEG_01268	53.2992	50.6682
PNEG_01269	199.232	182.967
PNEG_01270	83.1588	102.761
PNEG_01271	171.176	157.624
PNEG_01272	50.0382	35.6762
PNEG_01273	787.504	813.107
PNEG_01274	0	0
PNEG_01275	33.3469	22.6949
PNEG_01276	40.6496	40.9162
PNEG_01277	106.879	42.6885
PNEG_01278	219.688	97.6413
PNEG_01279	55.7784	156.85
PNEG_01280	120.946	114.976
PNEG_01281	181.154	213.486
PNEG_01282	92.821	84.2284
PNEG_01283	1301.25	1224.03
PNEG_01284	52.2151	37.8118
PNEG_01285	45.3142	32.4028
PNEG_01286	87.0897	129.007
PNEG_01287	0	107.989
PNEG_01288	263.701	256.288
PNEG_01289	323.014	309.473
PNEG_01290	84.4257	86.5596
PNEG_01291	27.0409	27.2267
PNEG_01292	182.971	174.246
PNEG_01293	33.7241	25.481
PNEG_01294	212.025	226.405
PNEG_01295	245.43	255.292
PNEG_01296	504.91	468.582
PNEG_01297	161.204	175.863
PNEG_01298	2990.65	3167.72
PNEG_01299	273.771	269.838
PNEG_01300	480.188	365.8
PNEG_01301	105.855	115.098
PNEG_01302	30.88	28.4661
PNEG_01303	35.3695	40.9846
PNEG_01304	1079.25	1027.2
PNEG_01305	88.0375	30.4334
PNEG_01306	3.00681	21.0485
PNEG_01307	145.561	127.462
PNEG_01308	57.8674	48.3741
PNEG_01309	83.1	67.9133
PNEG_01310	269.734	260.82
PNEG_01311	27.7094	36.3381
PNEG_01312	27.3928	32.9899
PNEG_01313	0	1.93935
PNEG_01314	187.24	465.221
PNEG_01315	58.9431	50.9696
PNEG_01316	70.9775	31.1161
PNEG_01317	0	0
PNEG_01318	55.808	34.4704
PNEG_01319	63.4563	51.7519
PNEG_01320	87.709	97.414
PNEG_01321	154.337	81.847
PNEG_01322	321.887	353.817
PNEG_01323	129.786	142.291
PNEG_01324	216.113	222.778
PNEG_01325	78.0853	105.486
PNEG_01326	107.643	137.51
PNEG_01327	0	0
PNEG_01328	207.283	226.907
PNEG_01329	34.7646	39.9048
PNEG_01330	61.8654	66.7769
PNEG_01331	101.593	105.14
PNEG_01332	45.2998	41.6436
PNEG_01333	17.7061	47.2174
PNEG_01334	109.059	215.919
PNEG_01335	29.0448	23.9463
PNEG_01336	340.81	420.883
PNEG_01337	33.9235	56.3691
PNEG_01338	70.2437	65.5441
PNEG_01339	89.2015	103.02
PNEG_01340	425.566	453.832
PNEG_01341	141.361	142.614
PNEG_01342	60.7986	74.4362
PNEG_01343	109.589	120.795
PNEG_01344	69.0828	88.176
PNEG_01345	95.0341	86.1096
PNEG_01346	154.324	130.593
PNEG_01347	182.547	169.497
PNEG_01348	54.0618	58.1887
PNEG_01349	20.7482	20.1723
PNEG_01350	44.9541	42.7862
PNEG_01351	544.57	793.087
PNEG_01352	44.908	58.8622
PNEG_01353	131.489	164.538
PNEG_01354	251.737	287.657
PNEG_01355	842.009	846.196
PNEG_01356	131.997	154.214
PNEG_01357	858.017	900.735
PNEG_01358	94.1415	99.5651
PNEG_01359	10.2325	5.96909
PNEG_01360	46.7518	45.0213
PNEG_01361	361.249	273.978
PNEG_01363	91.5919	117.171
PNEG_01364	102.205	97.937
PNEG_01365	134.474	119.188
PNEG_01366	110.887	128.479
PNEG_01367	707.55	769.168
PNEG_01368	44.6988	40.256
PNEG_01369	6.62977	56.7226
PNEG_01370	27.6246	21.9404
PNEG_01371	74.6652	106.835
PNEG_01372	588.197	581.271
PNEG_01373	112.714	70.1347
PNEG_01374	62.4934	29.0074
PNEG_01375	63.8723	44.5991
PNEG_01376	47.3151	66.4027
PNEG_01377	270.97	249.63
PNEG_01378	215.3	175.91
PNEG_01379	1472.83	2085.79
PNEG_01380	395.394	287.906
PNEG_01381	66.4008	65.4895
PNEG_01382	142.699	134.164
PNEG_01383	389.216	318.195
PNEG_01384	35.9811	56.5536
PNEG_01386	148.571	113.457
PNEG_01387	0	28.579
PNEG_01388	6.42407	26.9817
PNEG_01389	180.43	242.972
PNEG_01390	216.226	254.982
PNEG_01391	77.2968	78.7632
PNEG_01392	193.518	192.48
PNEG_01393	22.6968	38.7608
PNEG_01394	0	48.011
PNEG_01395	98.4916	71.4992
PNEG_01396	106.586	128.365
PNEG_01397	40.5989	42.5467
PNEG_01398	163.356	199.798
PNEG_01399	180.025	174.236
PNEG_01400	68.9858	73.7781
PNEG_01401	182.986	191.417
PNEG_01402	42.5125	53.7322
PNEG_01403	77.0664	92.1211
PNEG_01404	4.28404	6.33099
PNEG_01405	29.7	8.5802
PNEG_01406	1284.71	1320.95
PNEG_01407	68.577	74.0376
PNEG_01408	529.244	508.067
PNEG_01409	627.574	736.85
PNEG_01410	528.897	505.234
PNEG_01411	706.885	681.767
PNEG_01412	104.044	71.1266
PNEG_01413	108.878	94.3213
PNEG_01414	156.196	156.968
PNEG_01415	281.578	361.366
PNEG_01416	720.294	635.381
PNEG_01417	140.122	151.446
PNEG_01418	4373.43	3992.99
PNEG_01419	455.113	326.514
PNEG_01420	189.773	181.306
PNEG_01421	93.3999	81.8546
PNEG_01422	184.528	161.672
PNEG_01423	0	29.6004
PNEG_01424	1705.35	1615.28
PNEG_01425	53.2382	28.2957
PNEG_01426	100.253	83.2925
PNEG_01427	91.5904	61.9968
PNEG_01428	88.1177	104.039
PNEG_01429	526.666	497.311
PNEG_01430	102.139	110.699
PNEG_01431	190.61	194.103
PNEG_01432	21.6016	40.2038
PNEG_01433	486.293	542.687
PNEG_01434	48.0837	28.456
PNEG_01435	129.958	76.6361
PNEG_01436	36.8292	52.573
PNEG_01437	2561.72	2552.35
PNEG_01438	71.6546	63.9387
PNEG_01439	16.2675	29.9919
PNEG_01440	0	12.8092
PNEG_01441	11.7758	40.3001
PNEG_01442	3824.22	2936.81
PNEG_01443	166.463	181.415
PNEG_01444	762.325	570.19
PNEG_01445	27.4294	39.3003
PNEG_01446	261.16	269.625
PNEG_01447	269.662	422.71
PNEG_01448	88.8603	164.62
PNEG_01449	201.909	197.453
PNEG_01450	211.781	222.276
PNEG_01451	873.514	906.27
PNEG_01452	42.4046	88.452
PNEG_01453	316.537	320.452
PNEG_01454	983.988	890.371
PNEG_01455	406.893	367.702
PNEG_01456	136.639	150.775
PNEG_01457	100.43	103.795
PNEG_01458	79.9044	76.7353
PNEG_01459	171.299	171.557
PNEG_01461	12.8694	28.3609
PNEG_01462	46.9532	33.9114
PNEG_01463	44.3597	68.3666
PNEG_01464	38.4899	79.8326
PNEG_01465	61.1675	29.0741
PNEG_01466	335.497	464.487
PNEG_01467	68.3365	79.0283
PNEG_01468	107.592	86.6211
PNEG_01469	224.851	332.445
PNEG_01470	146.683	102.12
PNEG_01471	481.183	466.425
PNEG_01472	137.672	132.276
PNEG_01473	108.112	105.558
PNEG_01474	793.197	935.709
PNEG_01475	69.0025	52.2697
PNEG_01476	82.278	86.0383
PNEG_01477	1876.46	1672.78
PNEG_01478	58.2674	80.2987
PNEG_01479	77.9543	109.766
PNEG_01480	83.3592	55.574
PNEG_01481	734.797	724.338
PNEG_01482	114.311	123.215
PNEG_01483	80.7884	77.7094
PNEG_01484	148.054	160.353
PNEG_01485	58.7209	67.1147
PNEG_01486	237.959	216.286
PNEG_01487	210.646	228.001
PNEG_01488	65.4525	70.8153
PNEG_01489	59.7941	66.2574
PNEG_01490	26.3545	20.9924
PNEG_01491	29.3859	62.8546
PNEG_01492	126.267	130.367
PNEG_01493	11.678	12.6612
PNEG_01494	70.6992	42.0059
PNEG_01495	26.794	50.9429
PNEG_01496	243.56	255.199
PNEG_01497	295.109	256.618
PNEG_01498	133.291	144.195
PNEG_01499	324.748	329.545
PNEG_01500	78.6959	74.3764
PNEG_01501	126.801	135.485
PNEG_01502	19.6387	15.2749
PNEG_01503	5.83507	56.7311
PNEG_01504	90.8191	75.7069
PNEG_01506	79.0395	87.9456
PNEG_01507	168.739	159.879
PNEG_01508	25.3573	26.8947
PNEG_01509	646.947	500.779
PNEG_01510	69.2581	123.934
PNEG_01511	13.3792	13.8751
PNEG_01512	48.8621	82.6451
PNEG_01513	35.3357	41.8747
PNEG_01514	93.4908	113.569
PNEG_01515	32.9371	25.6183
PNEG_01516	138.527	159.42
PNEG_01517	174.967	133.619
PNEG_01518	326.53	302.301
PNEG_01519	571.044	480.374
PNEG_01520	344.771	345.623
PNEG_01521	197.001	233.66
PNEG_01522	172.583	202.141
PNEG_01523	77.9331	78.0177
PNEG_01524	39.7379	33.414
PNEG_01525	211.016	213.951
PNEG_01526	98.1907	115.994
PNEG_01527	121.34	160.643
PNEG_01528	47.2399	49.5042
PNEG_01529	124.981	107.18
PNEG_01530	131.163	127.666
PNEG_01531	110.07	91.3197
PNEG_01532	219.226	224.962
PNEG_01533	72.0589	106.536
PNEG_01534	209.681	253.694
PNEG_01535	161.646	177.104
PNEG_01536	41.5328	40.4823
PNEG_01537	101.785	55.4173
PNEG_01538	13.2241	18.0778
PNEG_01539	25.148	20.0812
PNEG_01540	451.42	497.029
PNEG_01541	89.6891	113.212
PNEG_01542	10.4146	6.30034
PNEG_01543	227.255	206.806
PNEG_01544	14.1743	17.762
PNEG_01545	117.909	145.206
PNEG_01546	29.6908	36.2896
PNEG_01547	76.5597	69.2634
PNEG_01548	147.735	122.361
PNEG_01549	127.577	147.973
PNEG_01550	149.705	161.806
PNEG_01551	55.0123	124.353
PNEG_01552	216.789	135.627
PNEG_01553	3.07019	16.7159
PNEG_01554	963.676	1159.84
PNEG_01555	224.679	205.235
PNEG_01556	213.939	163.673
PNEG_01557	121.036	147.214
PNEG_01558	5.83267	21.927
PNEG_01559	14.0403	19.7409
PNEG_01560	201.891	141.374
PNEG_01561	34.6987	27.4487
PNEG_01562	0	96.2055
PNEG_01563	33.9765	44.0446
PNEG_01564	20.184	14.8728
PNEG_01565	93.3419	161.839
PNEG_01566	86.2494	82.2582
PNEG_01567	49.3723	45.9349
PNEG_01568	7.06717	16.4391
PNEG_01569	120.014	107.102
PNEG_01570	67.4984	68.793
PNEG_01571	411.71	489.882
PNEG_01572	864.029	771.229
PNEG_01573	35.2785	58.0149
PNEG_01574	126.101	152.165
PNEG_01575	350.792	459.683
PNEG_01576	429.37	420.585
PNEG_01577	251.926	209.186
PNEG_01578	18.7523	25.9296
PNEG_01579	233.65	154.899
PNEG_01580	339.914	411.263
PNEG_01581	78.7298	63.5248
PNEG_01582	17.6821	2.29218
PNEG_01583	42.5528	45.7523
PNEG_01584	158.398	155.622
PNEG_01585	479.11	457.342
PNEG_01586	298.192	296.569
PNEG_01587	51.1952	42.6636
PNEG_01588	13.6833	8.64731
PNEG_01589	78.6978	109.819
PNEG_01590	0	36.5327
PNEG_01591	97.5199	105.468
PNEG_01592	686.317	571.715
PNEG_01593	8.23633	13.7276
PNEG_01594	57.7983	51.1765
PNEG_01595	36.7865	22.3412
PNEG_01596	54.9412	40.3141
PNEG_01597	49.5663	63.5776
PNEG_01598	394.171	500.844
PNEG_01599	7.08541	45.4657
PNEG_01600	52.9006	47.832
PNEG_01601	14.3662	24.7771
PNEG_01602	48.0587	72.0897
PNEG_01603	72.2416	97.2505
PNEG_01604	1166.76	919.366
PNEG_01605	81.9831	103.007
PNEG_01606	68.7664	60.6177
PNEG_01607	37.9366	49.9811
PNEG_01608	163.072	295.952
PNEG_01609	86.3322	71.9451
PNEG_01610	357.477	292.013
PNEG_01611	124.739	130.355
PNEG_01612	100.564	73.5251
PNEG_01613	33.781	35.9088
PNEG_01614	42.4826	43.1236
PNEG_01615	129.644	83.4736
PNEG_01616	38.6518	53.7494
PNEG_01617	77.0545	69.9442
PNEG_01619	52.5756	49.4521
PNEG_01620	84.6121	74.1171
PNEG_01621	1396.99	1485.66
PNEG_01622	661.737	680.779
PNEG_01623	39.5363	34.2608
PNEG_01624	13.4332	28.3596
PNEG_01625	69.8453	82.3112
PNEG_01626	18.881	24.0679
PNEG_01628	153.002	149.053
PNEG_01629	44.7399	187.042
PNEG_01630	564.915	518.192
PNEG_01631	148.655	215.451
PNEG_01632	70.9747	68.5289
PNEG_01633	172.572	159.959
PNEG_01634	214.824	246.268
PNEG_01635	46.0534	38.2905
PNEG_01636	94.5943	91.8452
PNEG_01638	796.829	785.446
PNEG_01639	129.799	144.224
PNEG_01640	1900.36	1989.3
PNEG_01641	1.66306	0.646762
PNEG_01642	51.8573	50.9139
PNEG_01643	30.1464	3.90795
PNEG_01644	10.0596	58.6823
PNEG_01646	106.667	156.17
PNEG_01647	52.028	42.5247
PNEG_01648	3.70877	9.73574
PNEG_01649	19.367	28.3549
PNEG_01650	94.0445	96.1204
PNEG_01651	48.5583	24.9656
PNEG_01652	46.2876	72.0046
PNEG_01653	33.9314	59.3812
PNEG_01654	57.678	71.2509
PNEG_01655	72.6065	70.5912
PNEG_01656	1094.3	1181.75
PNEG_01657	601.906	565.416
PNEG_01658	111.03	194.673
PNEG_01659	8.9072	34.6399
PNEG_01660	258.008	213.22
PNEG_01661	478.629	907.422
PNEG_01662	2876.74	2415.31
PNEG_01663	74.8361	57.7559
PNEG_01664	345.056	430.634
PNEG_01665	356.077	406.609
PNEG_01666	191.879	227.503
PNEG_01667	0	16.1365
PNEG_01668	78.5625	61.1055
PNEG_01669	44.4213	62.8478
PNEG_01670	88.5924	70.5874
PNEG_01671	13.8048	11.4084
PNEG_01672	68.9507	72.0826
PNEG_01673	2365.67	2300.56
PNEG_01674	131.186	148.459
PNEG_01675	6094.1	5625.73
PNEG_01676	93.0525	52.89
PNEG_01677	23.0767	36.6782
PNEG_01678	72.8095	63.7147
PNEG_01679	78.8714	506.103
PNEG_01680	796.512	514.321
PNEG_01681	41.1989	54.6638
PNEG_01682	14.8309	29.4794
PNEG_01683	24.5807	55.9399
PNEG_01684	0	58.8357
PNEG_01685	117.292	114.298
PNEG_01686	71.3518	91.407
PNEG_01687	1121.51	775.381
PNEG_01688	270.526	345.21
PNEG_01689	60.3643	61.7368
PNEG_01690	87.0751	97.5263
PNEG_01691	187.805	191.852
PNEG_01692	684.133	694.063
PNEG_01693	12.0557	32.819
PNEG_01694	97.5789	85.318
PNEG_01695	12.4106	31.8547
PNEG_01696	201.314	271.62
PNEG_01697	87.6136	76.8281
PNEG_01698	101.32	92.3939
PNEG_01699	15422.8	15826.9
PNEG_01700	151.428	153.101
PNEG_01701	249.697	253.971
PNEG_01702	72.71	89.9991
PNEG_01703	105.034	96.8943
PNEG_01704	5.69095	9.95939
PNEG_01705	43.6669	53.6272
PNEG_01706	19.2761	36.6491
PNEG_01707	20.835	48.6161
PNEG_01708	79.3194	105.382
PNEG_01709	40.8286	41.0715
PNEG_01710	107.466	148.196
PNEG_01711	73.8197	90.3605
PNEG_01712	38.1718	48.7762
PNEG_01713	56.3185	88.1849
PNEG_01714	324.559	244.791
PNEG_01715	130.183	116.636
PNEG_01716	31.7307	27.0305
PNEG_01717	17.4685	17.2925
PNEG_01718	299.061	369.861
PNEG_01719	266.967	320.907
PNEG_01720	664.811	520.659
PNEG_01721	440.058	364.316
PNEG_01722	2674.87	2504.72
PNEG_01723	130.19	168.769
PNEG_01724	280.534	288.687
PNEG_01725	34.2185	44.1567
PNEG_01726	51.8046	144.208
PNEG_01727	120.467	120.944
PNEG_01729	624.418	547.445
PNEG_01730	422.338	510.802
PNEG_01731	97.0609	113.402
PNEG_01732	616.122	605.85
PNEG_01733	258.938	314.274
PNEG_01734	111.302	454.493
PNEG_01735	18.085	38.0965
PNEG_01736	35.0857	49.8489
PNEG_01737	21.4884	33.4272
PNEG_01738	76.0857	93.7252
PNEG_01739	143.344	135.047
PNEG_01740	231.33	209.915
PNEG_01741	0	0
PNEG_01742	209.815	329.555
PNEG_01743	1401.58	1868.81
PNEG_01744	516.675	328.449
PNEG_01745	79.7946	96.0404
PNEG_01746	1311.7	1517.69
PNEG_01747	90.9791	97.9362
PNEG_01748	101.89	105.484
PNEG_01749	282.08	267.263
PNEG_01750	50.3576	337.823
PNEG_01751	21.0996	15.5695
PNEG_01752	130.95	130.515
PNEG_01753	311.059	256.531
PNEG_01754	72.2038	94.0066
PNEG_01755	9.92851	15.4447
PNEG_01756	67.0979	54.5607
PNEG_01757	585.648	928.349
PNEG_01758	97.8221	125.19
PNEG_01759	111.887	98.3028
PNEG_01760	62.6727	117.255
PNEG_01761	188.268	217.02
PNEG_01762	31.884	33.2672
PNEG_01763	71.2341	107.675
PNEG_01764	287.933	281.508
PNEG_01765	107.028	101.201
PNEG_01766	163.337	122.982
PNEG_01767	96.4068	89.6297
PNEG_01768	1226.72	1364.97
PNEG_01769	29.8332	30.7455
PNEG_01770	163.347	155.668
PNEG_01771	2034.1	1758.61
PNEG_01772	135.737	135.959
PNEG_01773	78.2133	73.489
PNEG_01774	514.392	880.201
PNEG_01775	264.925	313.565
PNEG_01776	105.464	39.4957
PNEG_01777	136.399	111.126
PNEG_01778	163.867	171.006
PNEG_01779	263.303	305.42
PNEG_01780	175.26	189.608
PNEG_01781	136.151	148.257
PNEG_01782	111.672	49.633
PNEG_01783	141.934	151.219
PNEG_01784	52.2151	107.834
PNEG_01785	1796.77	1700.16
PNEG_01786	1045.56	968.584
PNEG_01787	151.018	145.824
PNEG_01788	159.585	207.324
PNEG_01789	91.4068	68.1939
PNEG_01790	350.648	389.013
PNEG_01792	81.9728	75.8206
PNEG_01793	0	98.8277
PNEG_01794	106.398	86.2584
PNEG_01795	29.7243	34.9543
PNEG_01796	91.7688	65.4292
PNEG_01797	211.681	185.844
PNEG_01798	114.922	120.171
PNEG_01799	98.2374	69.1807
PNEG_01800	39.386	44.0704
PNEG_01801	271.606	212.985
PNEG_01802	217.765	194.47
PNEG_01803	15.7222	18.7026
PNEG_01804	119.334	124.698
PNEG_01805	154.693	126.643
PNEG_01806	174.785	138.225
PNEG_01807	33.5201	20.8574
PNEG_01808	85.942	108.796
PNEG_01809	9.40709	29.2671
PNEG_01810	167.792	195.594
PNEG_01811	139.619	142.55
PNEG_01812	140.574	112.601
PNEG_01813	214.383	162.823
PNEG_01814	382.547	388.319
PNEG_01815	202.661	208.286
PNEG_01816	73.7085	78.8289
PNEG_01817	73.2125	46.9791
PNEG_01818	33.2978	33.9638
PNEG_01819	62.1892	76.4929
PNEG_01821	50.2968	50.9887
PNEG_01822	324.577	333.819
PNEG_01823	86.3372	86.2451
PNEG_01824	1985.55	1851.99
PNEG_01825	111.148	110.244
PNEG_01826	596.091	646.297
PNEG_01827	53.9734	63.6064
PNEG_01828	146.3	130.434
PNEG_01829	120.808	140.541
PNEG_01830	28.801	10.734
PNEG_01831	242.309	310.915
PNEG_01832	71.2493	50.1395
PNEG_01833	625.159	657.009
PNEG_01834	187.73	179.228
PNEG_01835	299.426	383.729
PNEG_01836	65.8891	34.4455
PNEG_01837	308.552	422.84
PNEG_01838	234.453	230.811
PNEG_01840	841.02	896.573
PNEG_01841	193.052	152.624
PNEG_01842	250.695	147.041
PNEG_01843	35.9748	47.9675
PNEG_01844	56.6727	61.9871
PNEG_01845	163.021	199.669
PNEG_01847	15.2064	15.9775
PNEG_01848	555.64	467.973
PNEG_01849	592.605	545.644
PNEG_01850	269.227	195.633
PNEG_01851	36.9402	69.5615
PNEG_01852	568.14	742.489
PNEG_01853	314.66	478.748
PNEG_01854	208.974	182.343
PNEG_01855	61.7883	43.1831
PNEG_01856	38.3153	30.678
PNEG_01857	191.338	258.481
PNEG_01858	78.3682	92.0177
PNEG_01859	102.852	127.724
PNEG_01860	138.331	134.492
PNEG_01861	17.5074	32.6811
PNEG_01862	39.0715	77.0895
PNEG_01863	470.2	567.955
PNEG_01864	103.589	115.411
PNEG_01865	35.5262	62.5358
PNEG_01866	37.471	68.6984
PNEG_01867	39.604	33.9795
PNEG_01868	20.7187	40.6303
PNEG_01869	89.3566	61.7788
PNEG_01870	33.7441	29.8048
PNEG_01871	579.675	598.182
PNEG_01872	26.205	47.0357
PNEG_01873	272.303	267.136
PNEG_01874	4.83436	16.2939
PNEG_01875	959.473	1703.03
PNEG_01876	2603.79	2464.84
PNEG_01877	195.502	210.984
PNEG_01878	39.3557	43.1689
PNEG_01879	118.23	130.275
PNEG_01880	88.4728	189.703
PNEG_01881	40.1872	52.6911
PNEG_01882	47.8758	57.549
PNEG_01883	1080.8	967.848
PNEG_01884	699.688	643.523
PNEG_01885	160.997	184.87
PNEG_01886	116.529	128.041
PNEG_01887	367.151	359.021
PNEG_01888	299.784	297.94
PNEG_01889	28.2855	20.4831
PNEG_01890	36.158	47.6877
PNEG_01891	80.1829	78.7976
PNEG_01892	166.347	179.744
PNEG_01893	182.241	192.902
PNEG_01894	175.214	159.289
PNEG_01895	161.414	134.798
PNEG_01896	51.4877	123.478
PNEG_01897	163.779	159.233
PNEG_01898	274.959	328.632
PNEG_01899	14.9268	13.4555
PNEG_01900	174.749	175.911
PNEG_01901	715.352	849.348
PNEG_01902	471.143	512.598
PNEG_01903	49.0425	70.1595
PNEG_01904	77.525	56.853
PNEG_01905	849.004	849.754
PNEG_01906	1293.47	1759.69
PNEG_01907	809.829	1020.18
PNEG_01908	578.931	546.047
PNEG_01909	18.7881	26.6851
PNEG_01910	218.032	210.264
PNEG_01911	1039.78	942.381
PNEG_01912	36.9926	33.9791
PNEG_01913	145.916	139.449
PNEG_01914	171.511	144.945
PNEG_01915	43.6269	51.9821
PNEG_01916	1573.87	2034.76
PNEG_01917	46.7431	42.6794
PNEG_01918	8.58088	48.9439
PNEG_01919	367.031	352.402
PNEG_01920	1978.22	1802.28
PNEG_01921	1072.76	994.651
PNEG_01922	0	16.7695
PNEG_01923	91.6523	80.8984
PNEG_01924	1435.93	1607.44
PNEG_01925	119.265	89.9359
PNEG_01926	121.569	126.4
PNEG_01927	76.281	57.6829
PNEG_01928	86.5659	159.544
PNEG_01929	188.443	241.65
PNEG_01930	57.9719	58.5903
PNEG_01931	95.7816	81.7213
PNEG_01932	55.1556	63.6464
PNEG_01933	133.784	113.995
PNEG_01934	21.7868	39.9744
PNEG_01935	82.4625	64.1389
PNEG_01936	87.6803	123.052
PNEG_01937	0	622.937
PNEG_01938	229.832	193.965
PNEG_01939	34.8119	27.6588
PNEG_01940	53.341	56.5683
PNEG_01941	33.3404	31.3506
PNEG_01942	195.953	152.412
PNEG_01943	795.413	624.56
PNEG_01944	118.122	108.826
PNEG_01945	520.111	505.675
PNEG_01946	158.223	157.645
PNEG_01947	203.521	244.482
PNEG_01948	6.14985	21.1263
PNEG_01949	70.7816	111.775
PNEG_01950	144.884	136.94
PNEG_01951	14.5038	25.6386
PNEG_01952	521.781	413.848
PNEG_01953	577.756	451.988
PNEG_01954	138.314	154.282
PNEG_01955	34.7107	54.6092
PNEG_01956	72.4061	120.456
PNEG_01957	900.117	815.244
PNEG_01958	200.13	212.921
PNEG_01959	76.7797	138.548
PNEG_01960	3306.1	3737.37
PNEG_01961	396.347	345.711
PNEG_01962	42.4493	41.7269
PNEG_01963	365.989	290.356
PNEG_01964	294.133	324.411
PNEG_01965	598.41	740.272
PNEG_01966	123.332	268.595
PNEG_01967	38.9443	32.404
PNEG_01968	419.904	437.485
PNEG_01969	56.2141	62.5602
PNEG_01970	259.371	280.152
PNEG_01971	204.672	320.247
PNEG_01972	545.334	620.295
PNEG_01973	126.205	179.877
PNEG_01974	9.26083	21.6091
PNEG_01975	140.019	122.43
PNEG_01976	44.959	40.7015
PNEG_01977	28.2737	48.1924
PNEG_01978	26.2497	19.2826
PNEG_01979	579.596	464.185
PNEG_01980	127.589	138.038
PNEG_01981	59.644	53.3763
PNEG_01982	13.9412	15.4906
PNEG_01983	81.6056	57.7023
PNEG_01984	0	18.5655
PNEG_01985	424.876	374.529
PNEG_01986	84.0348	44.0482
PNEG_01987	300.823	782.619
PNEG_01988	90.6159	85.1745
PNEG_01989	163.469	144.216
PNEG_01990	181.516	183.537
PNEG_01991	80.4437	65.1866
PNEG_01992	88.3317	38.3464
PNEG_01993	0	7.56466
PNEG_01994	277.686	255.463
PNEG_01995	92.0277	123.08
PNEG_01996	71.4826	72.4315
PNEG_01997	18.9558	29.856
PNEG_01998	533.198	449.695
PNEG_01999	676.838	747.359
PNEG_02000	225.942	178.834
PNEG_02001	156.407	184.766
PNEG_02002	423.558	396.526
PNEG_02003	547.789	357.592
PNEG_02004	730.607	668.544
PNEG_02005	440.484	450.87
PNEG_02006	148.11	113.859
PNEG_02007	196.718	244.533
PNEG_02008	324.94	394.475
PNEG_02009	418.61	471.345
PNEG_02010	231.718	258.371
PNEG_02011	33.287	25.3727
PNEG_02012	377.634	324.765
PNEG_02013	11.013	8.03052
PNEG_02014	30.5865	40.5564
PNEG_02015	38.5418	54.7092
PNEG_02016	634.889	563.882
PNEG_02017	32.1413	27.7266
PNEG_02018	1717.66	2005.98
PNEG_02019	274.489	221.502
PNEG_02020	25.9992	34.2896
PNEG_02021	49.2682	58.5166
PNEG_02022	243.815	227.985
PNEG_02023	106.756	94.1053
PNEG_02024	29.1798	28.3699
PNEG_02025	97.9792	155.88
PNEG_02026	110.395	71.2493
PNEG_02027	58.2029	79.0428
PNEG_02028	446.694	464.814
PNEG_02029	247.279	167.986
[truncated: 1,558 more rows]
